# Supplementary material for: The androgen receptor controls expression of the cancer-associated sTn antigen and cell adhesion through induction of ST6GalNAc1 in prostate cancer
Source: Oncotarget. 2015 Oct 7;6(33):34358–74. doi: 10.18632/oncotarget.6024 (PMC4741458; doi:10.18632/oncotarget.6024)
Supplement: Supplementary file 3 [file oncotarget-06-34358-s003.xlsx]

## Sheet: Sheet1
Significant upregulated genes from RNA-Seq
test_id	gene_id	gene	locus	sample_1	sample_2	status	value_1	value_2	log2(fold_change)	test_stat	p_value	q_value	significant
XLOC_026775	XLOC_026775	AASS	chr7:121713597-121784348	A	SD	OK	12.9434	7.41908	-0.802907	3.03926	0.00237163	0.0226472	yes
XLOC_012201	XLOC_012201	ABCA10,ABCA5	chr17:67144147-67323323	A	SD	OK	5.23506	2.38731	-1.13282	4.61579	3.9161e-06	0.00010996	yes
XLOC_009998	XLOC_009998	ABCC1	chr16:16043433-16317328	A	SD	OK	69.4286	14.2555	-2.28401	8.35941	0	0	yes
XLOC_007556	XLOC_007556	ABCC4	chr13:95671729-95953687	A	SD	OK	76.4466	10.4544	-2.87035	9.76441	0	0	yes
XLOC_012853	XLOC_012853	ABHD3	chr18:19230857-19284766	A	SD	OK	32.9034	8.79467	-1.90354	3.73791	0.000185554	0.00296433	yes
XLOC_011902	XLOC_011902	ACACA	chr17:35441851-35766902	A	SD	OK	126.261	55.1403	-1.19523	6.06171	1.34684e-09	8.80787e-08	yes
XLOC_004764	XLOC_004764	ACAD8	chr11:134123400-134135845	A	SD	OK	87.473	16.0318	-2.4479	6.61517	3.7113e-11	3.45134e-09	yes
XLOC_011995	XLOC_011995	ACLY	chr17:40023167-40075465	A	SD	OK	172.677	77.3529	-1.15855	6.62812	3.39986e-11	3.22081e-09	yes
XLOC_020983	XLOC_020983	ACOX3	chr4:8356424-8480437	A	SD	OK	16.9308	8.65511	-0.968028	5.20246	1.96667e-07	7.86397e-06	yes
XLOC_013752	XLOC_013752	ACPT	chr19:51293671-51308568	A	SD	OK	2.8454	1.04755	-1.4416	3.7491	0.000177471	0.00286756	yes
XLOC_021355	XLOC_021355	ACSL1	chr4:185676748-185747215	A	SD	OK	84.5896	49.9382	-0.760334	2.93728	0.003311	0.0289577	yes
XLOC_015625	XLOC_015625	ACSL3	chr2:223725648-223809352	A	SD	OK	566.423	33.4678	-4.08103	18.1892	0	0	yes
XLOC_010501	XLOC_010501	ACSM1	chr16:20634556-20702578	A	SD	OK	5.25804	1.803	-1.54412	4.78073	1.74663e-06	5.48982e-05	yes
XLOC_009496	XLOC_009496	ADPGK	chr15:73043707-73090540	A	SD	OK	52.5203	26.5797	-0.982552	5.39688	6.7809e-08	2.99497e-06	yes
XLOC_004496	XLOC_004496	ADRBK1	chr11:67033904-67054029	A	SD	OK	54.5573	27.8959	-0.967718	2.92304	0.00346636	0.0300134	yes
XLOC_016034	XLOC_016034	AFF3	chr2:100163670-100759037	A	SD	OK	4.70742	0.759452	-2.6319	8.95315	0	0	yes
XLOC_022483	XLOC_022483	AFF4	chr5:132210900-132299354	A	SD	OK	72.2055	36.5985	-0.980326	3.27834	0.00104421	0.0118132	yes
XLOC_026424	XLOC_026424	AGR2	chr7:16831682-16844738	A	SD	OK	15.3804	1.07951	-3.83264	6.33296	2.40497e-10	1.85384e-08	yes
XLOC_023699	XLOC_023699	AKAP12	chr6:151561133-151679694	A	SD	OK	1.16009	0.06329	-4.19612	6.21061	5.27789e-10	3.72817e-08	yes
XLOC_009246	XLOC_009246	ALDH1A3	chr15:101420008-101456830	A	SD	OK	62.3824	14.3704	-2.11804	4.09156	4.28478e-05	0.000874778	yes
XLOC_029085	XLOC_029085	ALG2	chr9:101978706-101984246	A	SD	OK	35.378	15.5619	-1.18483	3.29869	0.000971365	0.0111383	yes
XLOC_012938	XLOC_012938	ALPK2	chr18:56148481-56296189	A	SD	OK	0.428485	0.0184687	-4.53609	4.89226	9.96834e-07	3.33479e-05	yes
XLOC_027647	XLOC_027647	ANGPT2	chr8:6261076-6505986	A	SD	OK	1.50371	0.157191	-3.25793	5.77826	7.54763e-09	4.22708e-07	yes
XLOC_007776	XLOC_007776	ANG,RNASE4	chr14:21152335-21168758	A	SD	OK	28.9433	14.222	-1.0251	2.98028	0.00287984	0.0262278	yes
XLOC_022257	XLOC_022257	ANKH	chr5:14662984-14871887	A	SD	OK	45.8951	9.90158	-2.21261	3.89346	9.88238e-05	0.00175588	yes
XLOC_020912	XLOC_020912	ANKRD37	chr4:186315427-186347139	A	SD	OK	50.3218	3.65571	-3.78296	7.65827	1.88738e-14	3.08571e-12	yes
XLOC_028491	XLOC_028491	ANXA1	chr9:75766780-75785307	A	SD	OK	0.983124	0.158294	-2.63477	3.12652	0.00176889	0.0179753	yes
XLOC_014493	XLOC_014493	AP2S1	chr19:47341408-47354203	A	SD	OK	124.587	55.4939	-1.16675	3.67897	0.000234175	0.00356414	yes
XLOC_030485	XLOC_030485	APLN	chrX:128779235-128788933	A	SD	OK	4.54067	1.48076	-1.61657	3.3536	0.000797663	0.00946771	yes
XLOC_017842	XLOC_017842	APP	chr21:27252852-27543446	A	SD	OK	120.513	52.3565	-1.20274	2.70938	0.00674093	0.0471075	yes
XLOC_012156	XLOC_012156	APPBP2	chr17:58520519-58603580	A	SD	OK	68.043	14.5792	-2.22253	3.87169	0.000108085	0.00188487	yes
XLOC_012701	XLOC_012701	AQP4	chr18:24343532-24765302	A	SD	OK	1.63171	0	-1.79769e+308	-1.79769e+308	0.000290941	0.00424639	yes
XLOC_018603	XLOC_018603	ARFGAP3	chr22:43192531-43253408	A	SD	OK	81.6148	29.4811	-1.46904	2.71811	0.00656557	0.0462167	yes
XLOC_020850	XLOC_020850	ARFIP1	chr4:153701087-153833063	A	SD	OK	27.6591	18.3847	-0.589254	2.83749	0.00454693	0.0367824	yes
XLOC_004873	XLOC_004873	ARFIP2	chr11:6495912-6512531	A	SD	OK	29.9698	12.4998	-1.2616	5.13756	2.78332e-07	1.07479e-05	yes
XLOC_022056	XLOC_022056	ARHGAP26	chr5:142150291-142608572	A	SD	OK	3.80431	1.84693	-1.04251	3.17775	0.0014842	0.0156589	yes
XLOC_023397	XLOC_023397	ARMC12	chr6:35541361-35716685	A	SD	OK	8.03353	1.34348	-2.58006	5.53418	3.12687e-08	1.49697e-06	yes
XLOC_029933	XLOC_029933	ARMCX3	chrX:100878096-100885149	A	SD	OK	56.2632	30.6567	-0.875992	2.76497	0.00569274	0.0423877	yes
XLOC_011504	XLOC_011504	ARSG	chr17:66255322-66453653	A	SD	OK	11.6225	3.51103	-1.72696	4.48221	7.38747e-06	0.000193885	yes
XLOC_027993	XLOC_027993	ATAD2	chr8:124332090-124428634	A	SD	OK	53.4283	6.19835	-3.10765	9.78406	0	0	yes
XLOC_009276	XLOC_009276	ATP10A	chr15:25918533-26108555	A	SD	OK	4.1468	1.06664	-1.95893	6.1041	1.03383e-09	6.91712e-08	yes
XLOC_007516	XLOC_007516	ATP7B	chr13:52506805-52586251	A	SD	OK	3.92474	1.56761	-1.32403	3.92364	8.72208e-05	0.00158019	yes
XLOC_000749	XLOC_000749	ATP8B2	chr1:154298018-154323781	A	SD	OK	14.549	5.67367	-1.35857	4.70069	2.59279e-06	7.75274e-05	yes
XLOC_013979	XLOC_013979	ATP8B3	chr19:1782073-1812271	A	SD	OK	2.97568	1.1749	-1.34068	3.26626	0.00108977	0.0122467	yes
XLOC_003271	XLOC_003271	ATRNL1	chr10:116853123-117708496	A	SD	OK	0.6217	0.115869	-2.42373	3.23938	0.0011979	0.0132447	yes
XLOC_026689	XLOC_026689	AZGP1	chr7:99564349-99576067	A	SD	OK	33.6311	13.754	-1.28994	3.9072	9.33708e-05	0.00167811	yes
XLOC_026106	XLOC_026106	AZGP1P1	chr7:99578384-99585432	A	SD	OK	4.40042	1.03682	-2.08547	4.09437	4.23311e-05	0.000865971	yes
XLOC_005477	XLOC_005477	B3GAT1	chr11:134248397-134281812	A	SD	OK	1.28721	0.150241	-3.09889	4.40438	1.06088e-05	0.000264868	yes
XLOC_011590	XLOC_011590	BAIAP2	chr17:79008946-79156964	A	SD	OK	66.9362	30.5092	-1.13354	6.25643	3.93878e-10	2.84167e-08	yes
XLOC_019128	XLOC_019128	BBX	chr3:107241782-107530197	A	SD	OK	37.0621	18.3515	-1.01405	4.87842	1.0694e-06	3.54828e-05	yes
XLOC_026165	XLOC_026165	BCAP29	chr7:107219876-107263820	A	SD	OK	52.9713	14.7614	-1.84338	4.77696	1.77966e-06	5.57635e-05	yes
XLOC_026090	XLOC_026090	BHLHA15	chr7:97840674-97881531	A	SD	OK	44.7781	3.55079	-3.65658	7.8884	3.10862e-15	5.57709e-13	yes
XLOC_003125	XLOC_003125	BMPR1A	chr10:88512899-88689787	A	SD	OK	23.7061	6.40677	-1.88759	6.75438	1.43447e-11	1.42554e-09	yes
XLOC_020743	XLOC_020743	BMPR1B	chr4:95664823-96470361	A	SD	OK	20.455	4.72339	-2.11456	5.03017	4.90048e-07	1.79328e-05	yes
XLOC_003157	XLOC_003157	BTAF1	chr10:93683523-93791010	A	SD	OK	21.7055	9.44894	-1.19984	5.59212	2.2431e-08	1.12282e-06	yes
XLOC_003182	XLOC_003182	C10orf12,LCOR	chr10:98592016-98755833	A	SD	OK	15.1767	10.607	-0.516839	3.40314	0.000666158	0.00820475	yes
XLOC_005966	XLOC_005966	C12orf44	chr12:52463757-52471279	A	SD	OK	44.0155	17.2071	-1.35501	3.21358	0.00131093	0.0142364	yes
XLOC_012223	XLOC_012223	C17orf28	chr17:72946835-72968900	A	SD	OK	97.4154	32.2311	-1.5957	3.55611	0.000376387	0.00517672	yes
XLOC_012323	XLOC_012323	C17orf62	chr17:80345011-80408707	A	SD	OK	36.2852	21.978	-0.723319	3.03412	0.00241238	0.0229176	yes
XLOC_014029	XLOC_014029	C19orf10	chr19:4657556-4670415	A	SD	OK	142.715	49.0533	-1.54072	3.07658	0.00209392	0.0204678	yes
XLOC_014578	XLOC_014578	C19orf48	chr19:51293671-51308568	A	SD	OK	182.936	64.6287	-1.50109	3.17964	0.0014746	0.0155864	yes
XLOC_002183	XLOC_002183	C1orf116	chr1:207191865-207206101	A	SD	OK	122.799	27.8995	-2.13799	6.88311	5.85598e-12	6.05706e-10	yes
XLOC_000934	XLOC_000934	C1orf21	chr1:184356149-184598155	A	SD	OK	48.5767	8.97503	-2.43628	4.08663	4.37688e-05	0.000888349	yes
XLOC_000890	XLOC_000890	C1orf9	chr1:172502111-172581067	A	SD	OK	28.0217	17.5514	-0.674957	4.24954	2.14215e-05	0.00048146	yes
XLOC_016092	XLOC_016092	C2orf76	chr2:120059929-120131249	A	SD	OK	40.8676	13.6612	-1.58088	3.12315	0.00178928	0.0181189	yes
XLOC_019166	XLOC_019166	C3orf15	chr3:119421868-119485949	A	SD	OK	4.44842	1.37384	-1.69508	5.50069	3.78311e-08	1.77198e-06	yes
XLOC_019837	XLOC_019837	C3orf25,RPL32P3,SNORA7B	chr3:129101526-129149018	A	SD	OK	14.6347	6.41419	-1.19006	3.89368	9.87353e-05	0.00175588	yes
XLOC_019273	XLOC_019273	C3orf58	chr3:143690639-143711210	A	SD	OK	14.6272	1.22992	-3.57202	6.61438	3.73108e-11	3.45389e-09	yes
XLOC_021034	XLOC_021034	C4orf34	chr4:39529385-39640641	A	SD	OK	92.5548	33.9408	-1.44729	3.42602	0.000612493	0.00766959	yes
XLOC_027440	XLOC_027440	C8orf44,C8orf44-SGK3,SGK3	chr8:67579786-67774257	A	SD	OK	14.3763	6.95441	-1.04769	5.17463	2.28366e-07	8.98962e-06	yes
XLOC_027851	XLOC_027851	C8orf44-SGK3	chr8:67579786-67774257	A	SD	OK	2.52971	0.158659	-3.99497	3.52201	0.000428287	0.0057198	yes
XLOC_027992	XLOC_027992	C8orf76,ZHX1,ZHX1-C8ORF76	chr8:124232195-124287781	A	SD	OK	50.9353	31.6223	-0.687724	3.14918	0.00163729	0.0169351	yes
XLOC_029112	XLOC_029112	C9orf152	chr9:112961845-112970413	A	SD	OK	27.3281	8.24109	-1.72948	3.42467	0.000615541	0.00769663	yes
XLOC_028813	XLOC_028813	C9orf68	chr9:4598315-4666674	A	SD	OK	3.67011	0.841237	-2.12524	4.00368	6.23657e-05	0.00119165	yes
XLOC_028877	XLOC_028877	C9orf72	chr9:27546542-27573864	A	SD	OK	17.5394	8.54956	-1.03667	3.42497	0.000614865	0.00769454	yes
XLOC_028624	XLOC_028624	C9orf91	chr9:117372719-117409616	A	SD	OK	22.5875	7.57823	-1.57559	4.06218	4.86168e-05	0.000967946	yes
XLOC_019082	XLOC_019082	CADM2	chr3:85008116-86123579	A	SD	OK	1.53052	0.198354	-2.94787	5.32235	1.02434e-07	4.26414e-06	yes
XLOC_026777	XLOC_026777	CADPS2	chr7:121958477-122526813	A	SD	OK	7.53467	1.92261	-1.97047	5.69432	1.23862e-08	6.64299e-07	yes
XLOC_026210	XLOC_026210	CALU	chr7:128379345-128415844	A	SD	OK	72.4099	23.3887	-1.63038	3.57192	0.000354374	0.00495464	yes
XLOC_006872	XLOC_006872	CAMKK2	chr12:121646845-121736111	A	SD	OK	114.685	20.4456	-2.48781	7.90333	2.66454e-15	4.91074e-13	yes
XLOC_012270	XLOC_012270	CANT1	chr17:76986068-77005899	A	SD	OK	113.36	50.1761	-1.17584	4.58304	4.58261e-06	0.000126056	yes
XLOC_000307	XLOC_000307	CAP1	chr1:40506254-40563142	A	SD	OK	62.0415	40.1573	-0.627571	2.83914	0.00452348	0.0366153	yes
XLOC_001338	XLOC_001338	CAPZB	chr1:19665260-19812066	A	SD	OK	121.666	45.1871	-1.42894	2.77037	0.00559923	0.0418559	yes
XLOC_021842	XLOC_021842	CARTPT	chr5:71011173-71016875	A	SD	OK	3.42928	0.264261	-3.69787	5.53495	3.11325e-08	1.49562e-06	yes
XLOC_026167	XLOC_026167	CBLL1	chr7:107383028-107403797	A	SD	OK	58.8238	10.9597	-2.42419	6.90003	5.19917e-12	5.43314e-10	yes
XLOC_028807	XLOC_028807	CBWD1,FOXD4	chr9:116226-179310	A	SD	OK	146.768	27.9902	-2.39054	13.859	0	0	yes
XLOC_015334	XLOC_015334	CBWD2	chr2:114195267-114255349	A	SD	OK	39.8589	19.5256	-1.02953	3.10426	0.00190758	0.0190411	yes
XLOC_028972	XLOC_028972	CBWD3,CBWD5	chr9:70431999-70490322	A	SD	OK	35.2387	23.5551	-0.581119	2.68984	0.00714862	0.0488831	yes
XLOC_001662	XLOC_001662	CCBL2,RBMXL1	chr1:89401455-89458643	A	SD	OK	20.1703	12.0399	-0.744405	3.22036	0.00128029	0.013962	yes
XLOC_016240	XLOC_016240	CCDC141	chr2:179694483-179914786	A	SD	OK	2.46288	0.00406467	-9.24299	6.32388	2.55084e-10	1.9441e-08	yes
XLOC_021016	XLOC_021016	CCDC149	chr4:24804178-24981826	A	SD	OK	7.25995	3.58528	-1.01787	3.53043	0.000414879	0.00558489	yes
XLOC_001535	XLOC_001535	CCDC163P	chr1:45959584-45965751	A	SD	OK	2.50075	0.796932	-1.64983	4.10491	4.04465e-05	0.000830771	yes
XLOC_015567	XLOC_015567	CCNYL1,MIR4775	chr2:208576181-208634624	A	SD	OK	6.7332	3.16606	-1.0886	2.79645	0.00516678	0.0398881	yes
XLOC_029068	XLOC_029068	CDC14B	chr9:99262286-99382112	A	SD	OK	7.84172	3.1411	-1.3199	5.8832	4.02406e-09	2.4136e-07	yes
XLOC_019580	XLOC_019580	CDC25A	chr3:48198609-48229801	A	SD	OK	6.28596	2.23083	-1.49455	5.62309	1.87567e-08	9.62668e-07	yes
XLOC_015829	XLOC_015829	CDC42EP3	chr2:37869035-37899891	A	SD	OK	9.28613	2.50367	-1.89103	4.79705	1.61016e-06	5.13484e-05	yes
XLOC_005198	XLOC_005198	CDK2AP2	chr11:67273966-67276155	A	SD	OK	91.3851	32.7692	-1.47962	3.78381	0.000154448	0.00256439	yes
XLOC_026649	XLOC_026649	CDK6	chr7:92234234-92465941	A	SD	OK	2.29065	0.355946	-2.68603	4.85207	1.2218e-06	3.98866e-05	yes
XLOC_010738	XLOC_010738	CDYL2	chr16:80631712-80838313	A	SD	OK	20.7499	5.69303	-1.86583	3.68028	0.000232976	0.00355077	yes
XLOC_018388	XLOC_018388	CECR6	chr22:17597188-17602257	A	SD	OK	3.9646	0.149365	-4.73026	7.03551	1.9853e-12	2.19934e-10	yes
XLOC_010280	XLOC_010280	CENPN	chr16:81009698-81066709	A	SD	OK	187.642	8.57879	-4.45106	11.2542	0	0	yes
XLOC_012188	XLOC_012188	CEP112	chr17:63631657-64188239	A	SD	OK	1.96845	1.13863	-0.789752	2.88009	0.00397559	0.0331676	yes
XLOC_020893	XLOC_020893	CEP44	chr4:175157809-175254531	A	SD	OK	7.42435	4.55051	-0.706235	2.76494	0.00569337	0.0423877	yes
XLOC_005207	XLOC_005207	CHKA	chr11:67806453-67888858	A	SD	OK	25.8288	10.8551	-1.25061	3.59788	0.000320819	0.00461275	yes
XLOC_019721	XLOC_019721	CHMP2B	chr3:87276412-87305805	A	SD	OK	4.64225	0.375287	-3.62876	3.80439	0.000142153	0.00237582	yes
XLOC_025885	XLOC_025885	CHN2	chr7:29234120-29553944	A	SD	OK	0.54692	0.0573474	-3.25353	3.8783	0.000105189	0.00184631	yes
XLOC_016367	XLOC_016367	CHPF	chr2:220403668-220408487	A	SD	OK	66.6734	25.2804	-1.39909	2.85895	0.00425039	0.0349283	yes
XLOC_027747	XLOC_027747	CHRNA2	chr8:27317275-27336813	A	SD	OK	23.945	0.60968	-5.29553	12.1728	0	0	yes
XLOC_019272	XLOC_019272	CHST2	chr3:142838617-142842856	A	SD	OK	2.81931	0.294302	-3.25997	4.40464	1.05961e-05	0.000264868	yes
XLOC_030348	XLOC_030348	CITED1	chrX:71521487-71527037	A	SD	OK	2.35256	0.297053	-2.98544	3.88722	0.0001014	0.00178911	yes
XLOC_017854	XLOC_017854	CLDN8	chr21:31586323-31588469	A	SD	OK	19.6605	2.6528	-2.88971	4.9371	7.92948e-07	2.71087e-05	yes
XLOC_029700	XLOC_029700	CNKSR2	chrX:21392535-21672813	A	SD	OK	3.28939	0.684964	-2.26372	6.01394	1.81066e-09	1.14353e-07	yes
XLOC_004925	XLOC_004925	COPB1	chr11:14465332-14521668	A	SD	OK	88.2816	52.5453	-0.748551	3.19564	0.00139519	0.014926	yes
XLOC_005194	XLOC_005194	CORO1B	chr11:67205517-67211384	A	SD	OK	113.571	36.8557	-1.62363	4.84908	1.24034e-06	4.03617e-05	yes
XLOC_029081	XLOC_029081	CORO2A	chr9:100883256-100955442	A	SD	OK	10.9653	4.35903	-1.33087	2.89862	0.00374809	0.0317796	yes
XLOC_003616	XLOC_003616	CPEB3	chr10:93808396-94050875	A	SD	OK	8.29398	2.28004	-1.86301	6.61292	3.76816e-11	3.47236e-09	yes
XLOC_020467	XLOC_020467	CPLX1	chr4:776242-819986	A	SD	OK	15.867	7.05161	-1.17	4.37772	1.19926e-05	0.000293277	yes
XLOC_000744	XLOC_000744	CREB3L4	chr1:153931587-153950451	A	SD	OK	154.482	31.3566	-2.3006	8.19939	2.22045e-16	4.68907e-14	yes
XLOC_018835	XLOC_018835	CRELD1,IL17RC	chr3:9958757-10052779	A	SD	OK	46.7714	30.1985	-0.631147	3.97949	6.90644e-05	0.00129284	yes
XLOC_018363	XLOC_018363	CRELD2	chr22:50312282-50321186	A	SD	OK	81.6135	24.5668	-1.7321	3.48672	0.000488984	0.00638324	yes
XLOC_010301	XLOC_010301	CRISPLD2	chr16:84853586-84943116	A	SD	OK	5.01251	0.412034	-3.6047	5.47116	4.47093e-08	2.06467e-06	yes
XLOC_027714	XLOC_027714	CSGALNACT1	chr8:19171080-19614820	A	SD	OK	20.6077	0.449097	-5.52001	14.7557	0	0	yes
XLOC_006720	XLOC_006720	CSRP2	chr12:77252495-77272799	A	SD	OK	0.760681	0.0503669	-3.91674	3.33926	0.000840007	0.0099109	yes
XLOC_007857	XLOC_007857	CTAGE5	chr14:39734389-39820397	A	SD	OK	11.8871	7.02841	-0.758128	3.72952	0.000191845	0.00304564	yes
XLOC_015207	XLOC_015207	CTNNA2	chr2:79740059-80875988	A	SD	OK	1.81329	0.0355333	-5.67329	6.06067	1.35556e-09	8.83645e-08	yes
XLOC_024040	XLOC_024040	CUL7	chr6:43004314-43021691	A	SD	OK	11.6857	7.32455	-0.673933	2.79099	0.00525476	0.0402912	yes
XLOC_016146	XLOC_016146	CXCR4	chr2:136871918-136875725	A	SD	OK	2.55135	0.297903	-3.09835	3.86334	0.000111849	0.0019447	yes
XLOC_009509	XLOC_009509	CYP1A1	chr15:75011882-75017906	A	SD	OK	1.63937	0.461367	-1.82915	3.47572	0.000509478	0.00659863	yes
XLOC_020763	XLOC_020763	CYP2U1	chr4:108745720-108910863	A	SD	OK	60.9334	6.80542	-3.16248	8.7155	0	0	yes
XLOC_015376	XLOC_015376	CYP4F30P	chr2:131379040-131455034	A	SD	OK	18.1249	4.60763	-1.97588	6.16133	7.21358e-10	4.95732e-08	yes
XLOC_016124	XLOC_016124	CYP4F30P	chr2:131379040-131455034	A	SD	OK	7.15918	1.84479	-1.95633	3.59338	0.000326417	0.00465825	yes
XLOC_026644	XLOC_026644	CYP51A1	chr7:91570110-91764059	A	SD	OK	66.5536	34.3376	-0.954729	3.54821	0.000387861	0.00530573	yes
XLOC_012265	XLOC_012265	CYTH1	chr17:76669996-76778376	A	SD	OK	19.7132	8.94937	-1.1393	3.73633	0.000186725	0.00297902	yes
XLOC_015346	XLOC_015346	DBI	chr2:120059929-120131249	A	SD	OK	1325.53	119.806	-3.46779	5.40974	6.3117e-08	2.80607e-06	yes
XLOC_000848	XLOC_000848	DDR2,UAP1	chr1:162531278-162754469	A	SD	OK	234.155	31.4116	-2.89809	9.7637	0	0	yes
XLOC_011695	XLOC_011695	DERL2	chr17:5374583-5389510	A	SD	OK	68.8233	28.6653	-1.26359	2.98973	0.00279227	0.0256957	yes
XLOC_029139	XLOC_029139	DFNB31	chr9:117164359-117267789	A	SD	OK	18.9518	4.48767	-2.0783	7.58535	3.30846e-14	5.19942e-12	yes
XLOC_006023	XLOC_006023	DGKA	chr12:56324945-56347807	A	SD	OK	7.33917	2.67593	-1.45558	3.54329	0.000395162	0.00537919	yes
XLOC_016414	XLOC_016414	DNAJB3	chr2:234526290-234681951	A	SD	OK	2.65083	0	-1.79769e+308	-1.79769e+308	0.00320491	0.0282615	yes
XLOC_026169	XLOC_026169	DNAJB9	chr7:108210188-108215294	A	SD	OK	82.9409	10.8301	-2.93704	5.68135	1.33633e-08	7.1106e-07	yes
XLOC_015495	XLOC_015495	DNAJC10	chr2:183580514-183645673	A	SD	OK	84.5288	21.8646	-1.95084	4.74483	2.08685e-06	6.43937e-05	yes
XLOC_007350	XLOC_007350	DNAJC3	chr13:96329392-96447243	A	SD	OK	36.0047	9.12719	-1.97994	3.77325	0.000161132	0.00265795	yes
XLOC_007967	XLOC_007967	DNAL1	chr14:74111577-74170431	A	SD	OK	9.31524	5.88527	-0.662485	3.29733	0.000976101	0.0111799	yes
XLOC_005904	XLOC_005904	DNM1L	chr12:32832136-32908887	A	SD	OK	36.9909	16.2348	-1.18808	5.77149	7.85722e-09	4.36409e-07	yes
XLOC_028349	XLOC_028349	DOCK8	chr9:213107-465259	A	SD	OK	0.489221	0.0154375	-4.98598	5.11037	3.21522e-07	1.22523e-05	yes
XLOC_012871	XLOC_012871	DSC1	chr18:28709213-28742819	A	SD	OK	0.550063	0.0249102	-4.46479	3.75124	0.000175964	0.00284929	yes
XLOC_012872	XLOC_012872	DSG1	chr18:28898051-28944239	A	SD	OK	0.85369	0.0981072	-3.12128	3.25084	0.00115063	0.0128381	yes
XLOC_002220	XLOC_002220	DUSP10	chr1:221874763-221915516	A	SD	OK	11.8851	5.31904	-1.15992	3.08388	0.00204323	0.0200399	yes
XLOC_001108	XLOC_001108	DUSP5P,RHOU	chr1:228780393-228882561	A	SD	OK	226.507	9.1721	-4.62616	14.55	0	0	yes
XLOC_019173	XLOC_019173	EAF2	chr3:121554033-121605373	A	SD	OK	39.308	2.4583	-3.99909	7.49543	6.61693e-14	9.93667e-12	yes
XLOC_023776	XLOC_023776	ECI2	chr6:4068592-4135831	A	SD	OK	240.526	73.5681	-1.70904	6.17187	6.74872e-10	4.70161e-08	yes
XLOC_018822	XLOC_018822	EDEM1	chr3:5229348-5261779	A	SD	OK	36.765	12.6156	-1.54313	5.50021	3.79342e-08	1.77198e-06	yes
XLOC_017400	XLOC_017400	EDEM2	chr20:33703159-33735161	A	SD	OK	17.7052	7.68258	-1.20451	2.97804	0.002901	0.0264087	yes
XLOC_002098	XLOC_002098	EDEM3	chr1:184659423-184724041	A	SD	OK	79.5228	17.7983	-2.15962	7.47316	7.83817e-14	1.15988e-11	yes
XLOC_019373	XLOC_019373	EIF4G1	chr3:184032282-184053146	A	SD	OK	139.543	95.9995	-0.539614	3.42637	0.000611695	0.00766434	yes
XLOC_021261	XLOC_021261	ELF2	chr4:139978870-140098377	A	SD	OK	14.5379	9.70224	-0.583432	2.96152	0.00306128	0.0273037	yes
XLOC_001010	XLOC_001010	ELK4	chr1:205577070-205719428	A	SD	OK	8.61957	0.913221	-3.23858	5.41289	6.20168e-08	2.76931e-06	yes
XLOC_002170	XLOC_002170	ELK4	chr1:205577070-205719428	A	SD	OK	72.9731	22.2673	-1.71244	5.60817	2.04483e-08	1.03655e-06	yes
XLOC_022424	XLOC_022424	ELL2	chr5:95220801-95297775	A	SD	OK	49.9041	5.96543	-3.06446	5.66966	1.43078e-08	7.51455e-07	yes
XLOC_017471	XLOC_017471	ELMO2	chr20:44994689-45035271	A	SD	OK	21.9524	10.3212	-1.08877	5.76594	8.12033e-09	4.49791e-07	yes
XLOC_001518	XLOC_001518	ELOVL1	chr1:43829067-43833745	A	SD	OK	60.3302	31.6949	-0.928629	3.42858	0.000606751	0.00762123	yes
XLOC_022341	XLOC_022341	ELOVL7	chr5:60047615-60140101	A	SD	OK	58.7766	6.00954	-3.28992	8.60765	0	0	yes
XLOC_008062	XLOC_008062	EML1	chr14:100259744-100408423	A	SD	OK	7.6683	3.23069	-1.24707	2.90716	0.00364726	0.0311461	yes
XLOC_005853	XLOC_005853	EMP1	chr12:13349601-13369708	A	SD	OK	1.55135	0.119633	-3.69683	4.56126	5.08486e-06	0.000138184	yes
XLOC_003200	XLOC_003200	ENTPD7	chr10:101419235-101515929	A	SD	OK	3.4801	1.30551	-1.41452	3.15534	0.0016031	0.0166276	yes
XLOC_011152	XLOC_011152	EPN2	chr17:19140689-19320589	A	SD	OK	25.8346	14.793	-0.804384	2.7526	0.00591243	0.0435496	yes
XLOC_021822	XLOC_021822	ERBB2IP	chr5:65221573-65376851	A	SD	OK	58.2449	32.3316	-0.849187	2.98217	0.00286217	0.0261373	yes
XLOC_006482	XLOC_006482	ERGIC2	chr12:29301975-29534297	A	SD	OK	51.5513	16.4607	-1.64698	6.01052	1.84932e-09	1.16432e-07	yes
XLOC_015120	XLOC_015120	ERLEC1	chr2:53895780-54087170	A	SD	OK	52.8691	16.687	-1.6637	4.91598	8.83402e-07	2.98985e-05	yes
XLOC_012177	XLOC_012177	ERN1	chr17:62116474-62207558	A	SD	OK	19.682	4.99807	-1.97743	4.66552	3.07839e-06	8.95382e-05	yes
XLOC_008340	XLOC_008340	ERO1L	chr14:53106645-53162678	A	SD	OK	14.3017	5.35238	-1.41793	4.75406	1.99373e-06	6.19922e-05	yes
XLOC_001267	XLOC_001267	ERRFI1	chr1:8071778-8086393	A	SD	OK	197.744	7.13642	-4.79229	9.26089	0	0	yes
XLOC_010687	XLOC_010687	ESRP2	chr16:68119258-68295096	A	SD	OK	27.8405	16.6741	-0.739575	3.0477	0.00230598	0.0221036	yes
XLOC_026417	XLOC_026417	ETV1	chr7:13930855-14031833	A	SD	OK	53.9846	33.4817	-0.689178	3.27163	0.00106928	0.0120632	yes
XLOC_001702	XLOC_001702	EXTL2	chr1:101337940-101360871	A	SD	OK	13.6873	8.8208	-0.633856	2.69013	0.00714246	0.0488831	yes
XLOC_002033	XLOC_002033	F5	chr1:169481191-169555769	A	SD	OK	1.89798	0.0270733	-6.13145	8.3737	0	0	yes
XLOC_005095	XLOC_005095	FADS1	chr11:61560108-61584529	A	SD	OK	86.7245	22.4157	-1.95193	3.86259	0.000112191	0.0019473	yes
XLOC_021738	XLOC_021738	FAM105A	chr5:14581890-14617481	A	SD	OK	10.9447	0.735003	-3.89634	6.9833	2.88325e-12	3.14259e-10	yes
XLOC_021739	XLOC_021739	FAM105B,LOC100130744	chr5:14662984-14871887	A	SD	OK	11.612	4.57786	-1.34287	4.13876	3.4919e-05	0.000733589	yes
XLOC_026865	XLOC_026865	FAM115A	chr7:143546910-143599280	A	SD	OK	50.2624	27.5054	-0.869764	3.59014	0.000330499	0.0046986	yes
XLOC_026295	XLOC_026295	FAM115C	chr7:143318044-143427373	A	SD	OK	1.93395	0.263287	-2.87684	6.66558	2.63627e-11	2.53294e-09	yes
XLOC_002099	XLOC_002099	FAM129A	chr1:184760165-184943682	A	SD	OK	5.77831	2.03755	-1.50381	2.89844	0.00375027	0.0317848	yes
XLOC_020732	XLOC_020732	FAM13A-AS1,HERC3	chr4:89513601-89978323	A	SD	OK	34.1473	6.16586	-2.4694	11.6436	0	0	yes
XLOC_009607	XLOC_009607	FAM174B	chr15:93154629-93199345	A	SD	OK	45.9705	14.4907	-1.66558	3.46824	0.000523879	0.00674752	yes
XLOC_001461	XLOC_001461	FAM176B	chr1:36686659-36797225	A	SD	OK	12.1993	3.96372	-1.62187	3.03502	0.00240523	0.0228818	yes
XLOC_028483	XLOC_028483	FAM189A2	chr9:71939487-72007370	A	SD	OK	1.60595	0.220209	-2.86648	3.74825	0.000178073	0.00286973	yes
XLOC_028916	XLOC_028916	FAM214B	chr9:35104066-35115933	A	SD	OK	19.8945	10.0743	-0.981688	3.09265	0.00198378	0.0195799	yes
XLOC_001680	XLOC_001680	FAM69A	chr1:93297593-93427079	A	SD	OK	12.7818	5.0221	-1.34773	3.75207	0.000175378	0.00284208	yes
XLOC_022741	XLOC_022741	FBXL7	chr5:15500304-15939900	A	SD	OK	4.4659	0.389828	-3.51804	4.43259	9.31059e-06	0.00023683	yes
XLOC_022742	XLOC_022742	FBXL7	chr5:15500304-15939900	A	SD	OK	3.01838	0.123123	-4.6156	6.62545	3.46185e-11	3.26429e-09	yes
XLOC_022072	XLOC_022072	FBXO38	chr5:147763510-147822399	A	SD	OK	16.9928	8.92277	-0.92936	3.87265	0.000107657	0.00188149	yes
XLOC_029151	XLOC_029151	FBXW2	chr9:123519253-123555740	A	SD	OK	21.8536	9.83424	-1.15198	5.36646	8.02963e-08	3.48576e-06	yes
XLOC_027283	XLOC_027283	FDFT1	chr8:11660189-11696818	A	SD	OK	128.093	43.9532	-1.54315	2.85756	0.00426916	0.0349974	yes
XLOC_000767	XLOC_000767	FDPS	chr1:155278538-155301314	A	SD	OK	69.7749	34.8198	-1.0028	4.30174	1.69464e-05	0.000392634	yes
XLOC_005903	XLOC_005903	FGD4	chr12:32552377-32799527	A	SD	OK	9.33911	2.95486	-1.66019	6.63259	3.29841e-11	3.15089e-09	yes
XLOC_020851	XLOC_020851	FHDC1	chr4:153839582-153900848	A	SD	OK	4.00428	1.68304	-1.25047	3.28205	0.00103056	0.0116784	yes
XLOC_006192	XLOC_006192	FICD	chr12:108909042-108955165	A	SD	OK	27.5371	3.66959	-2.90769	7.11095	1.15241e-12	1.35045e-10	yes
XLOC_006541	XLOC_006541	FKBP11	chr12:49297892-49320013	A	SD	OK	44.1092	17.3834	-1.34337	2.90805	0.00363693	0.0311374	yes
XLOC_004434	XLOC_004434	FKBP2	chr11:64008412-64018835	A	SD	OK	121.766	65.4284	-0.896127	2.88191	0.00395271	0.0330351	yes
XLOC_023986	XLOC_023986	FKBP5,LOC285847	chr6:35541361-35716685	A	SD	OK	561.753	8.91736	-5.97718	6.42834	1.29007e-10	1.0633e-08	yes
XLOC_009391	XLOC_009391	FLJ10038	chr15:50569099-50663698	A	SD	OK	2.61293	0.727015	-1.84561	2.6958	0.00702197	0.0486177	yes
XLOC_026813	XLOC_026813	FLJ43663,LOC646329,MIR29A,MIR29B1	chr7:130556863-131181398	A	SD	OK	14.374	1.54508	-3.21771	12.4136	0	0	yes
XLOC_007827	XLOC_007827	FOXG1	chr14:29236277-29239483	A	SD	OK	0.712149	0.0135612	-5.71463	3.6967	0.00021842	0.00336042	yes
XLOC_024208	XLOC_024208	FRK	chr6:116253614-116421900	A	SD	OK	2.92966	1.02991	-1.50822	3.60859	0.000307868	0.00445497	yes
XLOC_021057	XLOC_021057	FRYL	chr4:48499379-48782319	A	SD	OK	9.60473	3.94849	-1.28244	7.35295	1.93845e-13	2.65832e-11	yes
XLOC_027924	XLOC_027924	FSBP,RAD54B	chr8:95383724-95487343	A	SD	OK	7.43173	3.53803	-1.07075	3.98628	6.71163e-05	0.0012622	yes
XLOC_013470	XLOC_013470	FXYD3	chr19:35606731-35615228	A	SD	OK	30.7844	13.3317	-1.20733	2.78914	0.00528485	0.0403692	yes
XLOC_016314	XLOC_016314	FZD5	chr2:208576181-208634624	A	SD	OK	27.4283	3.00804	-3.18877	6.73539	1.63494e-11	1.60898e-09	yes
XLOC_028527	XLOC_028527	GADD45G	chr9:92213394-92223745	A	SD	OK	162.137	10.3662	-3.96726	7.19514	6.23945e-13	7.90578e-11	yes
XLOC_029027	XLOC_029027	GADD45G	chr9:92213394-92223745	A	SD	OK	5.15921	1.03177	-2.32203	4.57893	4.67354e-06	0.000128209	yes
XLOC_001371	XLOC_001371	GALE	chr1:24122086-24127294	A	SD	OK	22.2171	9.58919	-1.21219	4.019	5.84458e-05	0.00112738	yes
XLOC_009019	XLOC_009019	GALK2	chr15:49447975-49913118	A	SD	OK	17.2312	6.21743	-1.47063	4.41005	1.03348e-05	0.000259723	yes
XLOC_028572	XLOC_028572	GALNT12	chr9:101569980-101612363	A	SD	OK	1.12343	0.211468	-2.40939	3.03508	0.0024047	0.0228818	yes
XLOC_003225	XLOC_003225	GBF1	chr10:104005253-104142656	A	SD	OK	55.6501	28.5652	-0.962126	3.03096	0.00243775	0.0231045	yes
XLOC_018270	XLOC_018270	GCAT	chr22:38203752-38217720	A	SD	OK	35.8127	15.1911	-1.23725	2.97257	0.00295318	0.0266689	yes
XLOC_028496	XLOC_028496	GCNT1	chr9:79056581-79130579	A	SD	OK	18.7052	7.22546	-1.37228	6.12027	9.34149e-10	6.31266e-08	yes
XLOC_021778	XLOC_021778	GHR	chr5:42423876-42722083	A	SD	OK	22.267	8.31142	-1.42174	5.76271	8.27721e-09	4.57231e-07	yes
XLOC_004766	XLOC_004766	GLB1L2	chr11:134201767-134246218	A	SD	OK	40.0887	9.5336	-2.0721	4.39137	1.12641e-05	0.000277806	yes
XLOC_003594	XLOC_003594	GLUD1	chr10:88809958-88854776	A	SD	OK	159.847	33.7519	-2.24366	4.28256	1.84752e-05	0.00042274	yes
XLOC_030013	XLOC_030013	GLUD2	chrX:119924155-120212547	A	SD	OK	11.7687	2.29182	-2.36039	3.93407	8.35198e-05	0.0015254	yes
XLOC_002085	XLOC_002085	GLUL	chr1:182350838-182361341	A	SD	OK	114.735	50.696	-1.17836	3.63714	0.000275686	0.00406149	yes
XLOC_004353	XLOC_004353	GLYATL1	chr11:58632353-58858419	A	SD	OK	70.7363	22.4891	-1.65323	2.95804	0.00309604	0.0275169	yes
XLOC_005070	XLOC_005070	GLYATL2	chr11:58601138-58611997	A	SD	OK	6.36482	1.55766	-2.03074	3.54393	0.00039421	0.00537446	yes
XLOC_015615	XLOC_015615	GMPPA	chr2:220363586-220371718	A	SD	OK	34.471	9.21628	-1.90313	7.0479	1.81632e-12	2.05711e-10	yes
XLOC_019613	XLOC_019613	GMPPB	chr3:49591921-49761384	A	SD	OK	66.4949	16.2091	-2.03644	4.11432	3.88317e-05	0.000800849	yes
XLOC_023439	XLOC_023439	GNMT	chr6:42928312-42952056	A	SD	OK	37.074	1.60025	-4.53404	8.91923	0	0	yes
XLOC_029209	XLOC_029209	GOLGA2	chr9:131018107-131038294	A	SD	OK	30.3875	16.6435	-0.868523	3.51278	0.000443436	0.00588337	yes
XLOC_006918	XLOC_006918	GOLGA3	chr12:133345296-133405823	A	SD	OK	31.8209	18.152	-0.809845	4.72699	2.27873e-06	6.95735e-05	yes
XLOC_019792	XLOC_019792	GOLGB1	chr3:121381986-121470026	A	SD	OK	48.4773	23.2646	-1.05917	7.36016	1.83631e-13	2.58524e-11	yes
XLOC_007883	XLOC_007883	GPR137C	chr14:53019865-53104431	A	SD	OK	2.3949	1.02619	-1.22267	3.5804	0.000343065	0.00483318	yes
XLOC_027624	XLOC_027624	GPR172A	chr8:145576692-145584948	A	SD	OK	48.5986	27.3642	-0.828625	3.99332	6.51542e-05	0.00123331	yes
XLOC_001797	XLOC_001797	GPR89A	chr1:145764594-145827103	A	SD	OK	23.2647	10.7193	-1.11793	2.69138	0.00711567	0.0488831	yes
XLOC_014989	XLOC_014989	GREB1	chr2:11674241-11782912	A	SD	OK	33.3954	3.45403	-3.2733	13.8904	0	0	yes
XLOC_014979	XLOC_014979	GRHL1	chr2:10091791-10142412	A	SD	OK	7.26432	1.55825	-2.22091	3.76482	0.00016667	0.00272933	yes
XLOC_020860	XLOC_020860	GUCY1A3	chr4:156587861-156658214	A	SD	OK	42.2544	22.8172	-0.888981	7.23889	4.52305e-13	5.87793e-11	yes
XLOC_023662	XLOC_023662	HEBP2	chr6:138725335-138734582	A	SD	OK	126.276	40.8999	-1.62641	3.22615	0.00125468	0.0137493	yes
XLOC_010170	XLOC_010170	HERPUD1	chr16:56965747-56978739	A	SD	OK	113.998	37.6218	-1.59936	3.68365	0.000229918	0.00351289	yes
XLOC_016428	XLOC_016428	HES6	chr2:239146907-239148682	A	SD	OK	60.5761	17.2514	-1.81204	5.48348	4.17029e-08	1.93909e-06	yes
XLOC_019788	XLOC_019788	HGD	chr3:120347014-120401418	A	SD	OK	2.53772	0.553086	-2.19796	3.32397	0.000887445	0.0103576	yes
XLOC_026836	XLOC_026836	HIPK2	chr7:139246145-139477693	A	SD	OK	67.0956	31.5936	-1.08658	3.12472	0.00177972	0.0180492	yes
XLOC_017027	XLOC_017027	HM13	chr20:30102240-30157370	A	SD	OK	195.636	65.8233	-1.5715	3.56155	0.000368672	0.00510874	yes
XLOC_021856	XLOC_021856	HMGCR	chr5:74632992-74657926	A	SD	OK	58.8302	19.1197	-1.6215	3.10328	0.00191388	0.0190707	yes
XLOC_022311	XLOC_022311	HMGCS1	chr5:43289492-43313595	A	SD	OK	88.32	22.9529	-1.94406	7.21832	5.26246e-13	6.75227e-11	yes
XLOC_001774	XLOC_001774	HMGCS2	chr1:120290618-120311555	A	SD	OK	4.88637	1.33288	-1.87422	2.75535	0.0058629	0.043237	yes
XLOC_022082	XLOC_022082	HMGXB3	chr5:149372685-149432724	A	SD	OK	76.4823	14.6943	-2.37987	6.59979	4.11731e-11	3.69337e-09	yes
XLOC_009567	XLOC_009567	HOMER2	chr15:83508390-83621658	A	SD	OK	58.9425	16.373	-1.84799	6.42472	1.32108e-10	1.0843e-08	yes
XLOC_014159	XLOC_014159	HOOK2	chr19:12873787-12886667	A	SD	OK	40.8826	26.8687	-0.60556	3.47213	0.000516337	0.00666308	yes
XLOC_021335	XLOC_021335	HPGD	chr4:175411327-175444049	A	SD	OK	17.7293	0.147181	-6.9124	12.2344	0	0	yes
XLOC_020991	XLOC_020991	HS3ST1	chr4:11399987-11430537	A	SD	OK	18.879	2.74872	-2.77995	4.47818	7.52819e-06	0.000196168	yes
XLOC_017825	XLOC_017825	HSPA13	chr21:15743436-15755509	A	SD	OK	27.7703	8.17268	-1.76466	3.54089	0.000398776	0.00540762	yes
XLOC_007927	XLOC_007927	HSPA2	chr14:65007185-65009954	A	SD	OK	0.582908	0.0855594	-2.76827	3.14604	0.00165496	0.0170743	yes
XLOC_005405	XLOC_005405	HYOU1	chr11:118914895-118927946	A	SD	OK	126.915	53.7172	-1.24041	5.00291	5.647e-07	2.02264e-05	yes
XLOC_003350	XLOC_003350	IDI1	chr10:1064846-1102652	A	SD	OK	171.773	33.6712	-2.35092	4.48686	7.22801e-06	0.000190551	yes
XLOC_009240	XLOC_009240	IGF1R	chr15:99192208-99507759	A	SD	OK	12.1965	0.59908	-4.34758	12.1547	0	0	yes
XLOC_026533	XLOC_026533	IGFBP3	chr7:45951843-45960871	A	SD	OK	11.0341	2.88255	-1.93655	3.3288	0.000872214	0.0102269	yes
XLOC_024263	XLOC_024263	IL20RA	chr6:137321107-137366298	A	SD	OK	0.8504	0.173849	-2.2903	3.25006	0.0011538	0.0128593	yes
XLOC_026797	XLOC_026797	IMPDH1	chr7:128032330-128050052	A	SD	OK	38.215	16.774	-1.18791	4.20596	2.59972e-05	0.000569775	yes
XLOC_021272	XLOC_021272	INPP4B	chr4:142944512-143767604	A	SD	OK	5.35861	0.405174	-3.72524	9.83851	0	0	yes
XLOC_026354	XLOC_026354	INSIG1	chr7:155089485-155101946	A	SD	OK	217.719	27.2088	-3.00032	8.43024	0	0	yes
XLOC_027303	XLOC_027303	INTS10	chr8:19674911-19709753	A	SD	OK	68.0472	23.1482	-1.55563	3.53006	0.000415459	0.00558899	yes
XLOC_021860	XLOC_021860	IQGAP2	chr5:75699148-76003957	A	SD	OK	6.92238	2.44609	-1.50079	3.57502	0.000350207	0.00491029	yes
XLOC_026782	XLOC_026782	IQUB	chr7:123090724-123174766	A	SD	OK	4.96567	0.679797	-2.86881	7.19307	6.33493e-13	7.9769e-11	yes
XLOC_006506	XLOC_006506	IRAK4	chr12:44152746-44183417	A	SD	OK	0.783663	0.0166874	-5.5534	2.82787	0.00468591	0.0374271	yes
XLOC_007587	XLOC_007587	IRS2	chr13:110406183-110438914	A	SD	OK	8.6489	0.667365	-3.69597	5.77219	7.82493e-09	4.3581e-07	yes
XLOC_015501	XLOC_015501	ITGAV	chr2:187454789-187545628	A	SD	OK	68.2461	20.6434	-1.72506	3.99697	6.41586e-05	0.00121787	yes
XLOC_019303	XLOC_019303	KCNAB1	chr3:155838336-156256927	A	SD	OK	1.72418	0.625628	-1.46253	2.70189	0.00689462	0.0478844	yes
XLOC_003575	XLOC_003575	KCNMA1	chr10:78629358-79398251	A	SD	OK	75.0695	18.2611	-2.03945	4.99909	5.76016e-07	2.05591e-05	yes
XLOC_021933	XLOC_021933	KCNN2	chr5:113698015-113832197	A	SD	OK	32.3898	7.05069	-2.1997	4.42979	9.43251e-06	0.000239331	yes
XLOC_012864	XLOC_012864	KCTD1	chr18:24034874-24237479	A	SD	OK	14.747	6.70415	-1.1373	2.98275	0.00285667	0.0261106	yes
XLOC_001062	XLOC_001062	KCTD3	chr1:215740734-215795149	A	SD	OK	84.4002	23.3486	-1.85391	3.32008	0.000899926	0.0104792	yes
XLOC_026405	XLOC_026405	KDELR2	chr7:6500654-6525539	A	SD	OK	206.588	67.4614	-1.61462	2.6907	0.00713033	0.0488831	yes
XLOC_018278	XLOC_018278	KDELR3	chr22:38864082-38902351	A	SD	OK	4.66755	1.90642	-1.2918	2.8963	0.0037759	0.0319486	yes
XLOC_003084	XLOC_003084	KIAA0913	chr10:75545324-75571637	A	SD	OK	19.6193	11.9977	-0.709512	3.09287	0.00198233	0.0195799	yes
XLOC_023661	XLOC_023661	KIAA1244	chr6:138477441-138665929	A	SD	OK	91.8952	41.727	-1.13901	2.68425	0.00726918	0.0494192	yes
XLOC_026633	XLOC_026633	KIAA1324L	chr7:86506222-86689014	A	SD	OK	10.8381	5.89026	-0.879705	3.43031	0.000602894	0.00758218	yes
XLOC_028390	XLOC_028390	KIAA1797	chr9:20658308-20995985	A	SD	OK	32.1379	18.2992	-0.812495	3.09862	0.00194424	0.0193119	yes
XLOC_004479	XLOC_004479	KLC2	chr11:65837765-66035332	A	SD	OK	19.9061	11.33	-0.81306	3.01453	0.00257378	0.0240611	yes
XLOC_019818	XLOC_019818	KLF15	chr3:126061476-126076281	A	SD	OK	23.7563	6.59633	-1.84858	5.16771	2.36984e-07	9.31079e-06	yes
XLOC_029103	XLOC_029103	KLF4	chr9:110247132-110252047	A	SD	OK	6.371	0.620882	-3.35913	4.83499	1.33154e-06	4.29847e-05	yes
XLOC_007331	XLOC_007331	KLF5	chr13:73633141-73651676	A	SD	OK	4.52352	0.395057	-3.51731	5.06605	4.06146e-07	1.51079e-05	yes
XLOC_015007	XLOC_015007	KLHL29	chr2:23608297-23931483	A	SD	OK	3.2539	0.916043	-1.82868	4.06902	4.72106e-05	0.000945751	yes
XLOC_013755	XLOC_013755	KLK2	chr19:51375419-51414060	A	SD	OK	258.451	20.4265	-3.66138	19.8575	0	0	yes
XLOC_014584	XLOC_014584	KLK4,KLKP1	chr19:51375419-51414060	A	SD	OK	103.646	34.8643	-1.57185	5.00661	5.5396e-07	1.99121e-05	yes
XLOC_005971	XLOC_005971	KRT18	chr12:53290787-53346685	A	SD	OK	2145.08	199.426	-3.4271	2.88747	0.00388348	0.0326163	yes
XLOC_011983	XLOC_011983	KRT19	chr17:39679868-39693399	A	SD	OK	2.04476	0.126806	-4.01124	4.71472	2.42049e-06	7.31306e-05	yes
XLOC_006587	XLOC_006587	KRT72,KRT73	chr12:52979372-53012343	A	SD	OK	1.19843	0.0103705	-6.85252	3.54314	0.000395386	0.00537919	yes
XLOC_006596	XLOC_006596	KRT8	chr12:53290787-53346685	A	SD	OK	2326.48	135.821	-4.09837	6.2921	3.13194e-10	2.32578e-08	yes
XLOC_012833	XLOC_012833	LAMA1	chr18:6941742-7117813	A	SD	OK	3.1057	0.103635	-4.90533	7.5206	5.4623e-14	8.3261e-12	yes
XLOC_020812	XLOC_020812	LARP1B	chr4:128981844-129132289	A	SD	OK	11.1152	5.87502	-0.91987	4.47121	7.77793e-06	0.000201898	yes
XLOC_026018	XLOC_026018	LAT2	chr7:73613941-73644479	A	SD	OK	7.50272	0.291843	-4.68415	8.16007	4.44089e-16	8.82649e-14	yes
XLOC_007492	XLOC_007492	LCP1	chr13:46700057-46785984	A	SD	OK	43.2989	9.2842	-2.22148	5.33212	9.70708e-08	4.07436e-06	yes
XLOC_013273	XLOC_013273	LDLR	chr19:11200037-11244697	A	SD	OK	43.4536	7.47187	-2.53993	5.17945	2.22537e-07	8.81151e-06	yes
XLOC_004256	XLOC_004256	LDLRAD3	chr11:35965583-36253808	A	SD	OK	11.8715	4.72389	-1.32945	2.71216	0.00668466	0.0468184	yes
XLOC_022294	XLOC_022294	LIFR,MIR3650	chr5:38475064-38595507	A	SD	OK	80.125	4.52408	-4.14656	10.0077	0	0	yes
XLOC_007586	XLOC_007586	LIG4	chr13:108859791-108870716	A	SD	OK	10.6327	6.40807	-0.730547	3.32256	0.000891964	0.0103984	yes
XLOC_013708	XLOC_013708	LIN7B	chr19:49617534-49622422	A	SD	OK	12.3776	4.24891	-1.54257	2.98533	0.0028327	0.0259965	yes
XLOC_027990	XLOC_027990	LOC100131726	chr8:124194751-124222318	A	SD	OK	0.751744	0	-1.79769e+308	-1.79769e+308	0.00224385	0.0216308	yes
XLOC_016120	XLOC_016120	LOC100216479	chr2:131173823-131193666	A	SD	OK	27.7035	7.76852	-1.83435	4.9811	6.32255e-07	2.22319e-05	yes
XLOC_016415	XLOC_016415	LOC100286922	chr2:234526290-234681951	A	SD	OK	3.68496	0	-1.79769e+308	-1.79769e+308	0.00299735	0.0269461	yes
XLOC_027844	XLOC_027844	LOC100505676	chr8:67274271-67343257	A	SD	OK	1.64511	0.0301649	-5.76917	2.69668	0.00700347	0.0485075	yes
XLOC_019912	XLOC_019912	LOC100507537	chr3:155007908-155011489	A	SD	OK	1.04798	0.165742	-2.6606	3.43631	0.000589686	0.00744842	yes
XLOC_006753	XLOC_006753	LOC144481	chr12:93959326-93969978	A	SD	OK	6.22871	0.454677	-3.77602	6.03223	1.61711e-09	1.03874e-07	yes
XLOC_015384	XLOC_015384	LOC150776,TUBA3D	chr2:132226888-132279176	A	SD	OK	39.495	13.3331	-1.56666	5.15011	2.6033e-07	1.01299e-05	yes
XLOC_026864	XLOC_026864	LOC154761	chr7:143509050-143533810	A	SD	OK	0.578375	0.0824829	-2.80984	2.82311	0.0047561	0.0377823	yes
XLOC_005071	XLOC_005071	LOC283194	chr11:58632353-58858419	A	SD	OK	8.34484	3.72161	-1.16496	4.26308	2.0163e-05	0.000455195	yes
XLOC_016972	XLOC_016972	LOC339593	chr20:11138577-11254031	A	SD	OK	0.915849	0	-1.79769e+308	-1.79769e+308	0.00558492	0.0417797	yes
XLOC_019126	XLOC_019126	LOC344595	chr3:106828636-107045811	A	SD	OK	28.074	3.97671	-2.81959	5.80583	6.40467e-09	3.63703e-07	yes
XLOC_005295	XLOC_005295	LOC399939,TRIM49L1	chr11:89644578-89653576	A	SD	OK	31.3855	0.218078	-7.16911	12.9107	0	0	yes
XLOC_004596	XLOC_004596	LOC399939,TRIM49L1	chr11:89657231-89666229	A	SD	OK	31.2457	0.218078	-7.16267	12.8872	0	0	yes
XLOC_028967	XLOC_028967	LOC440896	chr9:69174213-69181041	A	SD	OK	0.86557	0.12472	-2.79496	3.38579	0.000709732	0.00862097	yes
XLOC_016115	XLOC_016115	LOC440905,POTEF	chr2:130782245-130886795	A	SD	OK	49.152	17.1648	-1.5178	8.7655	0	0	yes
XLOC_015381	XLOC_015381	LOC440910,POTEE	chr2:131975923-132062903	A	SD	OK	24.6671	6.60441	-1.90109	7.88263	3.10862e-15	5.57709e-13	yes
XLOC_013941	XLOC_013941	LOC646862	chr19:58906649-58912636	A	SD	OK	9.06192	4.07358	-1.15352	3.39862	0.000677279	0.00829135	yes
XLOC_010015	XLOC_010015	LOC81691	chr16:20775311-20860990	A	SD	OK	8.83006	2.32789	-1.9234	4.95856	7.10169e-07	2.46951e-05	yes
XLOC_027699	XLOC_027699	LONRF1	chr8:12579405-12613014	A	SD	OK	61.0869	7.57989	-3.01062	10.4584	0	0	yes
XLOC_001649	XLOC_001649	LPAR3	chr1:85277285-85358898	A	SD	OK	39.5967	5.0165	-2.98063	6.29616	3.05105e-10	2.27739e-08	yes
XLOC_014990	XLOC_014990	LPIN1	chr2:11886739-11967533	A	SD	OK	31.3992	10.1282	-1.63235	7.04069	1.91291e-12	2.14431e-10	yes
XLOC_007289	XLOC_007289	LRCH1	chr13:47127295-47327175	A	SD	OK	5.95701	1.64979	-1.8523	5.41868	6.00415e-08	2.68702e-06	yes
XLOC_019694	XLOC_019694	LRIG1	chr3:66119284-66550845	A	SD	OK	110.645	20.8327	-2.40902	4.08577	4.39301e-05	0.000889705	yes
XLOC_021361	XLOC_021361	LRP2BP	chr4:186131283-186300152	A	SD	OK	8.11892	1.86844	-2.11945	6.08958	1.13209e-09	7.52489e-08	yes
XLOC_023224	XLOC_023224	LRRC16A	chr6:25279655-25620758	A	SD	OK	19.1957	4.35331	-2.1406	5.84822	4.96847e-09	2.91115e-07	yes
XLOC_011383	XLOC_011383	LRRC46	chr17:45908950-45918699	A	SD	OK	3.70664	1.47046	-1.33384	3.36319	0.000770466	0.00921513	yes
XLOC_012109	XLOC_012109	LRRC59	chr17:48450580-48474914	A	SD	OK	112.676	33.3233	-1.75757	3.13417	0.00172342	0.0176015	yes
XLOC_028698	XLOC_028698	LRRC8A	chr9:131644390-131680323	A	SD	OK	19.3185	8.12762	-1.24908	3.67382	0.000238952	0.00362596	yes
XLOC_019528	XLOC_019528	LRRFIP2	chr3:37094116-37217851	A	SD	OK	62.0634	15.187	-2.03091	6.08595	1.15805e-09	7.64729e-08	yes
XLOC_017973	XLOC_017973	LSS	chr21:47608359-47648738	A	SD	OK	34.5616	18.5496	-0.89778	3.09428	0.00197291	0.0195166	yes
XLOC_001066	XLOC_001066	LYPLAL1	chr1:219347189-219501662	A	SD	OK	67.7793	38.2435	-0.825629	3.23845	0.00120182	0.0132777	yes
XLOC_010278	XLOC_010278	MAF	chr16:79627744-79640471	A	SD	OK	3.45433	0.704524	-2.29368	4.01248	6.00853e-05	0.00115608	yes
XLOC_010737	XLOC_010737	MAF	chr16:79627744-79640471	A	SD	OK	31.6312	1.14596	-4.78672	9.82808	0	0	yes
XLOC_023793	XLOC_023793	MAK	chr6:10761441-10838796	A	SD	OK	3.04041	0.472991	-2.68438	6.43601	1.22657e-10	1.01937e-08	yes
XLOC_012763	XLOC_012763	MALT1	chr18:56338617-56421548	A	SD	OK	25.7626	7.13489	-1.85232	6.11832	9.45643e-10	6.36911e-08	yes
XLOC_019007	XLOC_019007	MANF	chr3:51422691-51426828	A	SD	OK	172.154	45.4464	-1.92146	3.73627	0.000186767	0.00297902	yes
XLOC_001400	XLOC_001400	MAP3K6	chr1:27681669-27694597	A	SD	OK	7.73505	4.10676	-0.913409	2.93664	0.00331794	0.0290059	yes
XLOC_000289	XLOC_000289	MAP7D1	chr1:36621675-36646452	A	SD	OK	101.303	22.0252	-2.20145	8.49384	0	0	yes
XLOC_021302	XLOC_021302	MAP9	chr4:156263811-156298122	A	SD	OK	19.8448	10.7072	-0.890181	4.07326	4.63594e-05	0.000932385	yes
XLOC_021159	XLOC_021159	MAPK10	chr4:86936275-87374283	A	SD	OK	3.05452	1.10987	-1.46055	3.14361	0.00166876	0.0171964	yes
XLOC_009033	XLOC_009033	MAPK6	chr15:52311410-52358566	A	SD	OK	79.2082	28.821	-1.45853	4.47855	7.51519e-06	0.000196082	yes
XLOC_003158	XLOC_003158	2005-03-01	chr10:94050919-94113721	A	SD	OK	44.8417	16.2902	-1.46084	2.88025	0.00397364	0.033165	yes
XLOC_015735	XLOC_015735	MBOAT2	chr2:8990302-9143904	A	SD	OK	125.965	15.0505	-3.06514	7.47173	7.90479e-14	1.16126e-11	yes
XLOC_015930	XLOC_015930	MCEE	chr2:71336805-71377232	A	SD	OK	11.2237	3.71265	-1.59603	3.02598	0.00247825	0.0233903	yes
XLOC_015858	XLOC_015858	MCFD2	chr2:47129008-47303275	A	SD	OK	33.9613	15.1308	-1.1664	2.68131	0.00733336	0.0498221	yes
XLOC_009234	XLOC_009234	MCTP2	chr15:94774279-95027332	A	SD	OK	11.932	7.90047	-0.594823	2.93515	0.0033339	0.0290827	yes
XLOC_015319	XLOC_015319	MERTK	chr2:112656190-112786945	A	SD	OK	18.4054	1.52283	-3.5953	7.93589	1.9984e-15	3.75126e-13	yes
XLOC_009594	XLOC_009594	MESP1	chr15:90234027-90294616	A	SD	OK	68.1902	19.6748	-1.79322	3.23607	0.00121187	0.0133596	yes
XLOC_019348	XLOC_019348	MFN1	chr3:179065158-179112219	A	SD	OK	32.2863	18.5065	-0.802888	3.70734	0.000209449	0.00324381	yes
XLOC_022693	XLOC_022693	MGAT1	chr5:180217491-180237137	A	SD	OK	47.3145	23.9483	-0.982357	4.926	8.39294e-07	2.85008e-05	yes
XLOC_024191	XLOC_024191	MICAL1	chr6:109711223-109777190	A	SD	OK	75.9865	4.102	-4.21134	16.1447	0	0	yes
XLOC_011644	XLOC_011644	MIR22,MIR22HG	chr17:1614797-1619566	A	SD	OK	10.6132	1.94973	-2.44451	6.87853	6.04738e-12	6.22328e-10	yes
XLOC_009981	XLOC_009981	MIR365A	chr16:14396128-14421501	A	SD	OK	3.09874	0.76757	-2.01331	3.00046	0.00269569	0.0249542	yes
XLOC_026232	XLOC_026232	MKLN1	chr7:130556863-131181398	A	SD	OK	49.1258	13.0244	-1.91526	3.87423	0.000106961	0.00187093	yes
XLOC_015676	XLOC_015676	MLPH	chr2:238395869-238463961	A	SD	OK	142.457	30.7816	-2.21039	13.9097	0	0	yes
XLOC_020834	XLOC_020834	MMAA	chr4:146540539-146581187	A	SD	OK	8.19814	2.36005	-1.79648	5.21193	1.86888e-07	7.51743e-06	yes
XLOC_003593	XLOC_003593	MMRN2	chr10:88695297-88717425	A	SD	OK	0.503719	0.0522945	-3.26789	3.74527	0.000180199	0.00288789	yes
XLOC_004563	XLOC_004563	MOGAT2	chr11:75428933-75444003	A	SD	OK	2.3985	0.212553	-3.49624	5.41198	6.23305e-08	2.7772e-06	yes
XLOC_006065	XLOC_006065	MON2	chr12:62860560-62991363	A	SD	OK	30.7913	19.3755	-0.66829	3.34811	0.000813638	0.00964613	yes
XLOC_030424	XLOC_030424	MORC4	chrX:106183963-106243474	A	SD	OK	20.1763	9.46906	-1.09137	3.94608	7.94403e-05	0.00145878	yes
XLOC_030413	XLOC_030413	MORF4L2	chrX:102930423-102947484	A	SD	OK	217.455	135.987	-0.677243	4.84085	1.29284e-06	4.20005e-05	yes
XLOC_006891	XLOC_006891	MPHOSPH9	chr12:123636640-123745054	A	SD	OK	28.6257	6.3444	-2.17375	9.23646	0	0	yes
XLOC_024050	XLOC_024050	MRPS18A	chr6:43638933-43655549	A	SD	OK	44.1525	11.4916	-1.94192	3.99558	6.45356e-05	0.00122274	yes
XLOC_027881	XLOC_027881	MRPS28,TPD52	chr8:80830952-81083836	A	SD	OK	259.437	91.3043	-1.50663	5.08571	3.6625e-07	1.37246e-05	yes
XLOC_020880	XLOC_020880	MSMO1	chr4:166248817-166264314	A	SD	OK	81.9198	25.1255	-1.70506	3.49533	0.000473468	0.00620868	yes
XLOC_000771	XLOC_000771	MSTO1	chr1:155579960-155584967	A	SD	OK	15.7108	8.81802	-0.833231	3.87004	0.000108816	0.00189521	yes
XLOC_018223	XLOC_018223	MTFP1,SEC14L2	chr22:30792608-30825041	A	SD	OK	41.943	7.29934	-2.52259	7.32386	2.40918e-13	3.25609e-11	yes
XLOC_005315	XLOC_005315	MTMR2	chr11:95523442-95657907	A	SD	OK	18.0784	10.603	-0.769792	4.14797	3.35442e-05	0.000710597	yes
XLOC_027276	XLOC_027276	MTMR9	chr8:11141999-11185868	A	SD	OK	35.3297	5.41706	-2.7053	5.6077	2.05029e-08	1.03655e-06	yes
XLOC_001284	XLOC_001284	MTOR	chr1:11166534-11322608	A	SD	OK	34.73	8.26622	-2.07088	5.15358	2.5556e-07	9.98262e-06	yes
XLOC_029960	XLOC_029960	MUM1L1	chrX:105412297-105452949	A	SD	OK	2.05889	0.388505	-2.40586	4.80009	1.58597e-06	5.07935e-05	yes
XLOC_013845	XLOC_013845	MYADM	chr19:54357557-54379868	A	SD	OK	56.7286	26.8368	-1.07986	3.89091	9.98687e-05	0.00177134	yes
XLOC_006165	XLOC_006165	MYBPC1	chr12:101988708-102079658	A	SD	OK	1.38797	0.0472772	-4.87569	6.27767	3.43689e-10	2.51538e-08	yes
XLOC_011636	XLOC_011636	MYO1C	chr17:1367413-1396001	A	SD	OK	80.9269	41.7317	-0.955476	3.28516	0.00101925	0.0116021	yes
XLOC_003619	XLOC_003619	MYOF	chr10:95066185-95242074	A	SD	OK	0.786912	0.0968718	-3.02205	5.1046	3.31494e-07	1.25615e-05	yes
XLOC_028571	XLOC_028571	NANS	chr9:100818955-100881488	A	SD	OK	109.793	31.4717	-1.80266	3.55968	0.000371308	0.00513473	yes
XLOC_027300	XLOC_027300	NAT1	chr8:18027970-18082182	A	SD	OK	65.6673	11.5539	-2.50679	7.64696	2.06501e-14	3.34912e-12	yes
XLOC_005475	XLOC_005475	NCAPD3	chr11:133938819-134117686	A	SD	OK	577.479	9.76885	-5.88544	5.56093	2.6834e-08	1.30833e-06	yes
XLOC_007342	XLOC_007342	NDFIP2	chr13:80055258-80130212	A	SD	OK	58.8279	11.9856	-2.29519	4.38474	1.16123e-05	0.000285008	yes
XLOC_028020	XLOC_028020	NDRG1	chr8:134249413-134309547	A	SD	OK	528.143	22.1168	-4.57772	5.92087	3.20238e-09	1.94961e-07	yes
XLOC_012761	XLOC_012761	NEDD4L	chr18:55711563-56071837	A	SD	OK	62.7455	37.8393	-0.729625	3.4818	0.000498058	0.00647252	yes
XLOC_028831	XLOC_028831	NFIB	chr9:14081841-14398982	A	SD	OK	14.623	7.70997	-0.923441	5.67605	1.3784e-08	7.29615e-07	yes
XLOC_008297	XLOC_008297	NFKBIA	chr14:35870715-35873960	A	SD	OK	49.0759	16.4212	-1.57946	3.16205	0.0015666	0.016371	yes
XLOC_009266	XLOC_009266	NIPA2	chr15:22892135-23034432	A	SD	OK	32.5603	20.7928	-0.647034	3.45116	0.000558174	0.00710795	yes
XLOC_004673	XLOC_004673	NNMT,ZBTB16	chr11:113930305-114183499	A	SD	OK	39.2701	14.0161	-1.48635	3.54292	0.00039572	0.00537919	yes
XLOC_021784	XLOC_021784	NNT	chr5:43602790-43705668	A	SD	OK	0.577945	0	-1.79769e+308	-1.79769e+308	0.00350111	0.0302549	yes
XLOC_015442	XLOC_015442	NOSTRIN	chr2:169643048-169722181	A	SD	OK	3.73656	1.08609	-1.78257	3.76819	0.000164432	0.00269704	yes
XLOC_009087	XLOC_009087	NOX5,SPESP1	chr15:69116302-69564544	A	SD	OK	0.998606	0.310246	-1.6865	2.902	0.0037079	0.0315312	yes
XLOC_016407	XLOC_016407	NPPC	chr2:232786804-232791038	A	SD	OK	15.3256	0.234732	-6.02878	6.95912	3.42415e-12	3.6729e-10	yes
XLOC_005965	XLOC_005965	NR4A1	chr12:52416615-52453292	A	SD	OK	24.6399	3.40979	-2.85324	6.35338	2.10634e-10	1.66804e-08	yes
XLOC_027830	XLOC_027830	NSMAF	chr8:59496063-59572404	A	SD	OK	20.4676	5.30128	-1.94893	6.34811	2.17981e-10	1.7195e-08	yes
XLOC_000554	XLOC_000554	NTNG1	chr1:107682628-108025104	A	SD	OK	3.49574	1.10145	-1.6662	4.79696	1.61089e-06	5.13484e-05	yes
XLOC_002171	XLOC_002171	NUCKS1,SLC45A3	chr1:205577070-205719428	A	SD	OK	647.229	176.147	-1.8775	2.76062	0.00576918	0.0428365	yes
XLOC_014289	XLOC_014289	NUDT19	chr19:33177984-33204702	A	SD	OK	4.99915	0.789713	-2.66228	4.07946	4.51412e-05	0.00091241	yes
XLOC_004825	XLOC_004825	NUP98	chr11:3696186-3847979	A	SD	OK	37.9699	18.6451	-1.02606	3.65184	0.000260366	0.00388423	yes
XLOC_007225	XLOC_007225	NUPL1	chr13:25875665-25916561	A	SD	OK	25.0721	9.73906	-1.36423	3.95929	7.5173e-05	0.00139177	yes
XLOC_015741	XLOC_015741	ODC1	chr2:10580507-10588453	A	SD	OK	1222.31	93.9188	-3.70205	3.83687	0.000124612	0.00212648	yes
XLOC_030480	XLOC_030480	ODZ1	chrX:123509755-124318581	A	SD	OK	0.933811	0.412435	-1.17896	2.8833	0.00393537	0.0329541	yes
XLOC_005065	XLOC_005065	OR5B2	chr11:58188722-58190786	A	SD	OK	0.628251	0	-1.79769e+308	-1.79769e+308	0.00533526	0.0406318	yes
XLOC_028621	XLOC_028621	ORM1	chr9:117085302-117088759	A	SD	OK	32.8606	0.119753	-8.10016	9.32835	0	0	yes
XLOC_028622	XLOC_028622	ORM2	chr9:117089411-117095536	A	SD	OK	26.5195	0.0681675	-8.60376	6.03169	1.62255e-09	1.03874e-07	yes
XLOC_004478	XLOC_004478	PACS1	chr11:65837765-66035332	A	SD	OK	46.0311	9.21687	-2.32026	5.12259	3.01373e-07	1.15715e-05	yes
XLOC_018604	XLOC_018604	PACSIN2	chr22:43265771-43411184	A	SD	OK	89.0902	50.2731	-0.825479	4.46762	7.9093e-06	0.000205045	yes
XLOC_023189	XLOC_023189	PAK1IP1	chr6:10671650-10711552	A	SD	OK	83.6834	8.06794	-3.37467	6.78245	1.18159e-11	1.18586e-09	yes
XLOC_005440	XLOC_005440	PANX3	chr11:124481452-124490278	A	SD	OK	1.81988	0.136314	-3.73884	6.60103	4.08322e-11	3.67907e-09	yes
XLOC_020687	XLOC_020687	PARM1	chr4:75858284-75975325	A	SD	OK	1.44486	0.326581	-2.14541	2.97669	0.0029138	0.0264827	yes
XLOC_021807	XLOC_021807	PART1	chr5:58264865-59843484	A	SD	OK	23.5574	1.91302	-3.62225	6.16621	6.99459e-10	4.83964e-08	yes
XLOC_016452	XLOC_016452	PASK	chr2:242045513-242089394	A	SD	OK	19.5111	10.4353	-0.90283	3.16766	0.00153671	0.0161001	yes
XLOC_022548	XLOC_022548	PCDH1	chr5:141229811-141259123	A	SD	OK	15.167	3.52043	-2.10711	6.51696	7.17471e-11	6.18948e-09	yes
XLOC_023691	XLOC_023691	PCMT1	chr6:150070830-150132558	A	SD	OK	60.0921	26.7538	-1.16743	4.33851	1.43452e-05	0.000340937	yes
XLOC_028995	XLOC_028995	PCSK5	chr9:78505559-78977255	A	SD	OK	2.5539	0.063918	-5.32034	8.25639	2.22045e-16	4.68907e-14	yes
XLOC_011432	XLOC_011432	PCTP	chr17:53828339-53854748	A	SD	OK	17.0385	4.25843	-2.00041	4.07035	4.69424e-05	0.000941309	yes
XLOC_012307	XLOC_012307	PCYT2	chr17:79858604-79869340	A	SD	OK	23.1993	8.98121	-1.3691	4.72057	2.35184e-06	7.14825e-05	yes
XLOC_019183	XLOC_019183	PDIA5	chr3:122785855-122880953	A	SD	OK	46.2767	12.233	-1.9195	4.003	6.25455e-05	0.00119337	yes
XLOC_020741	XLOC_020741	PDLIM5	chr4:95373007-95589791	A	SD	OK	28.212	13.554	-1.05759	2.79032	0.00526566	0.0403095	yes
XLOC_000819	XLOC_000819	PEA15	chr1:160173978-160232350	A	SD	OK	79.8824	27.1109	-1.559	2.97413	0.0029382	0.0265683	yes
XLOC_011732	XLOC_011732	PER1	chr17:8043786-8059652	A	SD	OK	8.23404	2.74953	-1.58241	4.38372	1.16668e-05	0.000285998	yes
XLOC_001235	XLOC_001235	PEX10	chr1:2323213-2344051	A	SD	OK	115.076	21.4944	-2.42055	7.17338	7.31637e-13	9.04419e-11	yes
XLOC_001024	XLOC_001024	PFKFB2	chr1:207217191-207254368	A	SD	OK	35.7258	6.97221	-2.35728	8.68035	0	0	yes
XLOC_024025	XLOC_024025	PGC	chr6:41704448-41715155	A	SD	OK	6.89001	0.126188	-5.77086	5.74242	9.33328e-09	5.1001e-07	yes
XLOC_020580	XLOC_020580	PGM2	chr4:37828281-37873417	A	SD	OK	63.6207	23.1961	-1.45561	3.0661	0.00216867	0.0210664	yes
XLOC_024134	XLOC_024134	PGM3	chr6:83777371-83908890	A	SD	OK	39.1503	9.74988	-2.00557	6.16416	7.08595e-10	4.88617e-08	yes
XLOC_030300	XLOC_030300	PHF8	chrX:53955464-54071569	A	SD	OK	22.6329	11.6523	-0.957808	3.47434	0.000512114	0.00662546	yes
XLOC_008955	XLOC_008955	PHGR1	chr15:40643233-40648634	A	SD	OK	3.70709	0.204369	-4.18104	3.57596	0.000348944	0.00490238	yes
XLOC_012095	XLOC_012095	PHOSPHO1	chr17:47300731-47308128	A	SD	OK	0.967364	0.279491	-1.79126	2.82477	0.00473151	0.0376695	yes
XLOC_005285	XLOC_005285	PICALM	chr11:85668213-85780923	A	SD	OK	78.226	31.1687	-1.32755	5.20818	1.90698e-07	7.64034e-06	yes
XLOC_013545	XLOC_013545	PLEKHG2	chr19:39903214-39919055	A	SD	OK	3.12435	1.75217	-0.834412	3.02569	0.00248065	0.0234017	yes
XLOC_017513	XLOC_017513	PMEPA1	chr20:56223447-56286592	A	SD	OK	112.198	8.75855	-3.67921	10.3276	0	0	yes
XLOC_026755	XLOC_026755	PNPLA8	chr7:108110865-108168605	A	SD	OK	22.681	10.5494	-1.10432	7.0558	1.71618e-12	1.95462e-10	yes
XLOC_005189	XLOC_005189	POLD4	chr11:67085309-67159158	A	SD	OK	71.9212	38.8389	-0.888915	3.33063	0.000866482	0.0101656	yes
XLOC_010027	XLOC_010027	POLR3E	chr16:22308740-22345695	A	SD	OK	34.4031	14.6588	-1.23077	3.14363	0.00166865	0.0171964	yes
XLOC_016127	XLOC_016127	POTEE	chr2:131975923-132062903	A	SD	OK	5.45184	1.2109	-2.17067	4.06568	4.78921e-05	0.000957511	yes
XLOC_018381	XLOC_018381	POTEH	chr22:16256331-16287937	A	SD	OK	0.460771	0.0899801	-2.35637	2.76991	0.00560722	0.0419002	yes
XLOC_008210	XLOC_008210	POTEM	chr14:19968959-20020272	A	SD	OK	1.20318	0.20044	-2.58561	5.9485	2.70612e-09	1.66751e-07	yes
XLOC_022331	XLOC_022331	PPAP2A	chr5:54603575-54830873	A	SD	OK	1013.08	166.273	-2.60712	3.37597	0.000735549	0.00888135	yes
XLOC_027784	XLOC_027784	PPAPDC1B,WHSC1L1	chr8:38088314-38240124	A	SD	OK	134.734	61.8303	-1.12373	3.48234	0.000497056	0.00647194	yes
XLOC_028360	XLOC_028360	PPAPDC2	chr9:4598315-4666674	A	SD	OK	64.5801	18.0632	-1.83803	3.58936	0.00033149	0.00470609	yes
XLOC_005891	XLOC_005891	PPFIBP1,REP15	chr12:27677042-27850750	A	SD	OK	19.9675	7.08917	-1.49396	4.60516	4.12156e-06	0.000114775	yes
XLOC_004160	XLOC_004160	PPFIBP2	chr11:7534995-7679471	A	SD	OK	19.9878	6.40698	-1.6414	4.39963	1.08436e-05	0.000268798	yes
XLOC_007912	XLOC_007912	PPM1A	chr14:60712469-60765890	A	SD	OK	25.7571	14.2873	-0.850236	3.65566	0.000256522	0.00383799	yes
XLOC_011463	XLOC_011463	PPM1D	chr17:58677543-58743640	A	SD	OK	9.91704	3.50972	-1.49855	2.89693	0.00376837	0.0319097	yes
XLOC_021168	XLOC_021168	PPM1K	chr4:89178744-89208829	A	SD	OK	35.7864	14.2518	-1.32827	5.11468	3.14267e-07	1.2021e-05	yes
XLOC_015051	XLOC_015051	PPP1CB	chr2:28974613-29025806	A	SD	OK	212.462	50.7498	-2.06573	6.34128	2.27865e-10	1.77673e-08	yes
XLOC_015790	XLOC_015790	PREB	chr2:27346656-27357542	A	SD	OK	46.2011	19.4814	-1.24583	2.72388	0.00645209	0.045856	yes
XLOC_011490	XLOC_011490	PRKCA	chr17:64298925-64806862	A	SD	OK	11.0417	2.05151	-2.4282	5.38858	7.10153e-08	3.11622e-06	yes
XLOC_007916	XLOC_007916	PRKCH	chr14:61788514-62017698	A	SD	OK	9.96867	2.84953	-1.80667	5.01039	5.43186e-07	1.95943e-05	yes
XLOC_027712	XLOC_027712	PSD3	chr8:18384812-18871196	A	SD	OK	11.3798	6.45038	-0.819022	3.3476	0.00081516	0.00965675	yes
XLOC_021773	XLOC_021773	PTGER4	chr5:40680031-40696795	A	SD	OK	16.6161	0.638774	-4.70113	12.0525	0	0	yes
XLOC_026826	XLOC_026826	PTN	chr7:136912091-137028546	A	SD	OK	0.702563	0	-1.79769e+308	-1.79769e+308	0.0049596	0.0388809	yes
XLOC_015371	XLOC_015371	PTPN18	chr2:131113579-131133102	A	SD	OK	43.2153	30.3083	-0.511828	3.41986	0.000626524	0.00778757	yes
XLOC_008453	XLOC_008453	PTPN21	chr14:88932121-89021123	A	SD	OK	9.04972	1.31056	-2.78769	4.94376	7.66317e-07	2.63314e-05	yes
XLOC_009517	XLOC_009517	PTPN9	chr15:75759422-75871791	A	SD	OK	18.087	7.8955	-1.19585	4.14912	3.33757e-05	0.000707768	yes
XLOC_005193	XLOC_005193	PTPRCAP	chr11:67202980-67205153	A	SD	OK	3.15841	0.871667	-1.85735	2.89681	0.00376973	0.0319097	yes
XLOC_012651	XLOC_012651	PTPRM	chr18:7567313-8406946	A	SD	OK	27.0991	8.70527	-1.63829	6.58838	4.44642e-11	3.93634e-09	yes
XLOC_026915	XLOC_026915	PTPRN2	chr7:157331749-158380482	A	SD	OK	6.46401	1.12336	-2.5246	5.95871	2.5424e-09	1.5714e-07	yes
XLOC_009411	XLOC_009411	RAB27A	chr15:55495163-55582013	A	SD	OK	19.363	4.28343	-2.17646	4.39215	1.12235e-05	0.00027748	yes
XLOC_001567	XLOC_001567	RAB3B	chr1:52373627-52456436	A	SD	OK	17.6068	4.02764	-2.12813	4.02543	5.68718e-05	0.00110226	yes
XLOC_001109	XLOC_001109	RAB4A,SPHAR	chr1:229395445-229478688	A	SD	OK	165.359	49.6084	-1.73694	4.04933	5.13648e-05	0.00100708	yes
XLOC_000906	XLOC_000906	RALGPS2	chr1:178694289-178891187	A	SD	OK	12.2887	5.39639	-1.18727	5.04716	4.48431e-07	1.65593e-05	yes
XLOC_017059	XLOC_017059	RALY	chr20:32581123-32673552	A	SD	OK	44.434	19.3796	-1.19713	3.21169	0.00131959	0.0143212	yes
XLOC_026437	XLOC_026437	RAPGEF5	chr7:22157907-22396533	A	SD	OK	5.25753	1.30789	-2.00715	3.656	0.000256179	0.00383568	yes
XLOC_011789	XLOC_011789	RASD1	chr17:17396838-17399709	A	SD	OK	3.2853	0.946372	-1.79555	3.09677	0.00195639	0.0194135	yes
XLOC_027452	XLOC_027452	RDH10	chr8:74206836-74237632	A	SD	OK	17.2939	3.58823	-2.26892	4.71609	2.40424e-06	7.28567e-05	yes
XLOC_029692	XLOC_029692	REPS2	chrX:16964813-17171403	A	SD	OK	19.256	13.0999	-0.55575	3.81854	0.000134242	0.00226413	yes
XLOC_018512	XLOC_018512	RFPL2	chr22:32586421-32674986	A	SD	OK	6.14296	1.71301	-1.8424	4.04853	5.15394e-05	0.00100952	yes
XLOC_015004	XLOC_015004	RHOB	chr2:20646834-20649201	A	SD	OK	276.808	90.316	-1.61583	2.77237	0.005565	0.0417694	yes
XLOC_021904	XLOC_021904	RHOBTB3	chr5:95066849-95132071	A	SD	OK	2.52527	0.887242	-1.50904	3.50366	0.000458904	0.006049	yes
XLOC_023512	XLOC_023512	RIMS1	chr6:72596649-73112845	A	SD	OK	12.5692	6.5396	-0.942616	3.12338	0.00178787	0.0181137	yes
XLOC_008223	XLOC_008223	RNASE11,RNASE12	chr14:21051051-21059493	A	SD	OK	0.71916	0	-1.79769e+308	-1.79769e+308	0.0052294	0.0401422	yes
XLOC_022332	XLOC_022332	RNF138P1	chr5:54603575-54830873	A	SD	OK	10.9483	1.65874	-2.72255	4.89463	9.84893e-07	3.30029e-05	yes
XLOC_007866	XLOC_007866	RPL36AL	chr14:50085211-50102542	A	SD	OK	10.5574	2.03567	-2.37467	2.92264	0.0034708	0.0300314	yes
XLOC_030205	XLOC_030205	RPS6KA3	chrX:20168028-20285185	A	SD	OK	8.38581	3.81509	-1.13623	3.16081	0.0015733	0.0164156	yes
XLOC_000768	XLOC_000768	RUSC1	chr1:155278538-155301314	A	SD	OK	36.4238	14.9575	-1.28401	3.08585	0.00202974	0.0199269	yes
XLOC_022494	XLOC_022494	SAR1B	chr5:133936838-133968533	A	SD	OK	45.8341	18.416	-1.31546	4.00908	6.09548e-05	0.0011691	yes
XLOC_023686	XLOC_023686	SASH1	chr6:148663728-148873383	A	SD	OK	16.6569	3.98306	-2.06417	7.35288	1.94067e-13	2.65832e-11	yes
XLOC_029709	XLOC_029709	SAT1	chrX:23801274-23804327	A	SD	OK	549.62	78.7662	-2.80279	5.80766	6.33509e-09	3.60762e-07	yes
XLOC_004714	XLOC_004714	SC5DL	chr11:121163387-121184119	A	SD	OK	32.9776	16.9228	-0.96252	3.23691	0.00120831	0.0133348	yes
XLOC_019575	XLOC_019575	SCAP	chr3:47418657-47517445	A	SD	OK	89.2121	17.3472	-2.36254	8.17665	2.22045e-16	4.68907e-14	yes
XLOC_018159	XLOC_018159	SDF2L1	chr22:21996541-21998588	A	SD	OK	72.7036	24.2677	-1.58299	2.95978	0.00307856	0.0274096	yes
XLOC_025815	XLOC_025815	SDK1	chr7:3341079-4308631	A	SD	OK	1.40197	0.0262785	-5.73743	7.18982	6.48814e-13	8.11939e-11	yes
XLOC_029280	XLOC_029280	SEC16A	chr9:139334517-139377520	A	SD	OK	39.7881	23.3787	-0.767143	2.75617	0.00584823	0.0431602	yes
XLOC_016991	XLOC_016991	SEC23B	chr20:18488187-18542059	A	SD	OK	145.508	61.2681	-1.24789	4.49964	6.8067e-06	0.000180855	yes
XLOC_021988	XLOC_021988	SEC24A	chr5:133983196-134063603	A	SD	OK	26.7372	11.5314	-1.21328	4.13218	3.59346e-05	0.000752586	yes
XLOC_021234	XLOC_021234	SEC24D	chr4:119643969-119757356	A	SD	OK	54.4838	8.17378	-2.73675	8.12768	4.44089e-16	8.82649e-14	yes
XLOC_021148	XLOC_021148	SEC31A	chr4:83739648-83812419	A	SD	OK	55.7647	33.5305	-0.733879	3.15177	0.00162282	0.016794	yes
XLOC_026545	XLOC_026545	SEC61G	chr7:54819939-54826939	A	SD	OK	390.429	152.536	-1.35591	2.99542	0.00274069	0.02529	yes
XLOC_019662	XLOC_019662	SELK	chr3:53918443-53926029	A	SD	OK	71.1473	33.2289	-1.09837	3.12802	0.00175985	0.0179014	yes
XLOC_009622	XLOC_009622	SELS	chr15:101811213-101817700	A	SD	OK	89.8508	26.0013	-1.78895	3.71399	0.000204019	0.00319235	yes
XLOC_000779	XLOC_000779	SEMA4A	chr1:156119734-156147542	A	SD	OK	30.6904	15.7451	-0.962883	4.26023	2.04215e-05	0.000460518	yes
XLOC_022307	XLOC_022307	SEPP1	chr5:42756919-42812024	A	SD	OK	132.999	42.8031	-1.63563	2.95371	0.00313981	0.0278617	yes
XLOC_024253	XLOC_024253	SGK1	chr6:134490383-134639196	A	SD	OK	10.7941	0.239225	-5.49573	8.13401	4.44089e-16	8.82649e-14	yes
XLOC_027675	XLOC_027675	SGK223	chr8:8175257-8243939	A	SD	OK	2.87917	0.253511	-3.50554	4.89047	1.00597e-06	3.35427e-05	yes
XLOC_021288	XLOC_021288	SH3D19	chr4:152041387-152274205	A	SD	OK	26.5051	14.9218	-0.82885	4.10852	3.98198e-05	0.000820392	yes
XLOC_020694	XLOC_020694	SHROOM3	chr4:77356252-77704647	A	SD	OK	29.1799	9.56257	-1.6095	6.97605	3.03602e-12	3.27389e-10	yes
XLOC_002274	XLOC_002274	SIPA1L2	chr1:232533599-232767125	A	SD	OK	4.15943	1.53245	-1.44055	3.85384	0.000116278	0.00200281	yes
XLOC_021282	XLOC_021282	SLC10A7	chr4:147170893-147446290	A	SD	OK	11.9782	5.89385	-1.02313	3.49416	0.000475562	0.00623211	yes
XLOC_019174	XLOC_019174	SLC15A2	chr3:121607100-121663036	A	SD	OK	8.89224	1.1797	-2.91413	10.9076	0	0	yes
XLOC_012193	XLOC_012193	SLC16A6	chr17:66255322-66453653	A	SD	OK	28.8079	2.48788	-3.53348	7.50243	6.26166e-14	9.47333e-12	yes
XLOC_014491	XLOC_014491	SLC1A5	chr19:47278139-47291842	A	SD	OK	51.5442	27.1749	-0.923536	3.28467	0.001021	0.0116155	yes
XLOC_023728	XLOC_023728	SLC22A1	chr6:160542862-160580207	A	SD	OK	2.03737	0.822781	-1.30813	3.20253	0.00136224	0.0146663	yes
XLOC_023773	XLOC_023773	SLC22A23	chr6:3259139-3456918	A	SD	OK	30.8563	11.8961	-1.37508	3.28711	0.00101221	0.0115414	yes
XLOC_023730	XLOC_023730	SLC22A3	chr6:160767608-160880150	A	SD	OK	84.8227	39.0203	-1.12022	3.40022	0.000673315	0.00825778	yes
XLOC_028678	XLOC_028678	SLC25A25	chr9:130830478-130871524	A	SD	OK	25.8399	11.4779	-1.17074	4.15344	3.27517e-05	0.000698187	yes
XLOC_026751	XLOC_026751	SLC26A3	chr7:107405911-107443678	A	SD	OK	1.15407	0.00931423	-6.95308	4.52585	6.01544e-06	0.000161954	yes
XLOC_006378	XLOC_006378	SLC2A14	chr12:7966396-8025495	A	SD	OK	1.46882	0	-1.79769e+308	-1.79769e+308	0.00330361	0.0289082	yes
XLOC_006379	XLOC_006379	SLC2A3	chr12:8071823-8088892	A	SD	OK	13.3838	0.0236104	-9.14685	10.1276	0	0	yes
XLOC_000543	XLOC_000543	SLC30A7	chr1:101361631-101447311	A	SD	OK	12.3312	5.04226	-1.29017	4.74935	2.04074e-06	6.32598e-05	yes
XLOC_019915	XLOC_019915	SLC33A1	chr3:155538839-155572354	A	SD	OK	69.064	31.0922	-1.15138	3.53636	0.000405685	0.00548297	yes
XLOC_012099	XLOC_012099	SLC35B1	chr17:47778667-47785548	A	SD	OK	61.2567	30.4172	-1.00998	2.96292	0.00304736	0.0272035	yes
XLOC_005347	XLOC_005347	SLC35F2	chr11:107661716-107729914	A	SD	OK	58.7943	10.2237	-2.52375	4.94523	7.60547e-07	2.61775e-05	yes
XLOC_027277	XLOC_027277	SLC35G5	chr8:11188457-11191258	A	SD	OK	0.913521	0.0626272	-3.86658	4.60899	4.0462e-06	0.000112903	yes
XLOC_004603	XLOC_004603	SLC36A4	chr11:92877602-92937678	A	SD	OK	1.36062	0.0229787	-5.88782	6.59722	4.18934e-11	3.74143e-09	yes
XLOC_006519	XLOC_006519	SLC38A4	chr12:47158543-47219780	A	SD	OK	5.38785	0.037181	-7.179	8.11621	4.44089e-16	8.82649e-14	yes
XLOC_015520	XLOC_015520	SLC39A10	chr2:196521531-196602426	A	SD	OK	47.1893	11.618	-2.0221	3.87681	0.000105837	0.00185608	yes
XLOC_023369	XLOC_023369	SLC39A7	chr6:33161341-33172214	A	SD	OK	162.33	51.1532	-1.66604	5.01815	5.21726e-07	1.89551e-05	yes
XLOC_002173	XLOC_002173	SLC41A1	chr1:205758220-205786614	A	SD	OK	161.861	21.3675	-2.92126	5.15283	2.56588e-07	1.00035e-05	yes
XLOC_005053	XLOC_005053	SLC43A1	chr11:57252003-57283192	A	SD	OK	24.7598	5.12742	-2.2717	6.94488	3.78764e-12	4.04141e-10	yes
XLOC_000761	XLOC_000761	SLC50A1	chr1:155108287-155111334	A	SD	OK	165.444	60.9494	-1.44066	5.17668	2.25868e-07	8.9223e-06	yes
XLOC_018240	XLOC_018240	SLC5A4	chr22:32586421-32674986	A	SD	OK	8.38797	2.70825	-1.63096	6.01664	1.78077e-09	1.13171e-07	yes
XLOC_018513	XLOC_018513	SLC5A4	chr22:32586421-32674986	A	SD	OK	9.2064	2.68466	-1.7779	5.42666	5.74183e-08	2.58102e-06	yes
XLOC_021712	XLOC_021712	SLC6A3	chr5:1392904-1445543	A	SD	OK	1.15918	0.0679508	-4.09247	3.06541	0.00217373	0.0210881	yes
XLOC_022228	XLOC_022228	SLC6A3	chr5:1392904-1445543	A	SD	OK	1.00696	0.291391	-1.78898	2.83909	0.00452431	0.0366153	yes
XLOC_009902	XLOC_009902	SLC9A3R2	chr16:2076868-2089027	A	SD	OK	47.1673	21.2045	-1.15342	3.1006	0.00193127	0.0192113	yes
XLOC_007549	XLOC_007549	SLITRK6	chr13:86366921-86373483	A	SD	OK	2.79081	0.302855	-3.20399	4.66968	3.0167e-06	8.79134e-05	yes
XLOC_023510	XLOC_023510	SMAP1	chr6:71377478-71666788	A	SD	OK	8.74174	3.8862	-1.16956	2.78357	0.00537644	0.0409024	yes
XLOC_023579	XLOC_023579	SMPD2	chr6:109711223-109777190	A	SD	OK	28.3895	7.19289	-1.98071	3.52615	0.000421643	0.00564595	yes
XLOC_029703	XLOC_029703	SMS	chrX:21958714-22012955	A	SD	OK	390.44	45.4116	-3.10397	4.92691	8.35398e-07	2.84161e-05	yes
XLOC_027808	XLOC_027808	SNAI2	chr8:49830238-49833999	A	SD	OK	11.7202	0.0360918	-8.34311	9.12892	0	0	yes
XLOC_008984	XLOC_008984	SNAP23	chr15:42785104-42825259	A	SD	OK	51.3632	23.7711	-1.11153	3.40484	0.000662018	0.00816368	yes
XLOC_013230	XLOC_013230	SNAPC2	chr19:7985193-7988136	A	SD	OK	37.0436	17.0756	-1.11728	2.91599	0.00354559	0.0305222	yes
XLOC_003126	XLOC_003126	SNCG	chr10:88718287-88723017	A	SD	OK	1.01268	0	-1.79769e+308	-1.79769e+308	0.000718968	0.00870707	yes
XLOC_020911	XLOC_020911	SNX25	chr4:186131283-186300152	A	SD	OK	52.4399	10.5889	-2.30811	4.99182	5.98122e-07	2.12732e-05	yes
XLOC_006136	XLOC_006136	SOCS2	chr12:93959326-93969978	A	SD	OK	40.4508	4.47173	-3.17726	14.0656	0	0	yes
XLOC_009003	XLOC_009003	SORD	chr15:45315301-45369490	A	SD	OK	989.25	128.705	-2.94227	3.02447	0.00249073	0.0234235	yes
XLOC_015468	XLOC_015468	SP9	chr2:175199820-175202268	A	SD	OK	2.01406	0.252974	-2.99304	3.1567	0.00159563	0.0165973	yes
XLOC_007218	XLOC_007218	SPATA13	chr13:24734834-24881212	A	SD	OK	18.782	8.11954	-1.20988	3.45553	0.000549203	0.00701432	yes
XLOC_020897	XLOC_020897	SPCS3	chr4:177238158-177263599	A	SD	OK	91.1835	23.5572	-1.95261	3.55873	0.000372659	0.0051473	yes
XLOC_023979	XLOC_023979	SPDEF	chr6:34433816-34524152	A	SD	OK	286.889	35.2146	-3.02625	5.60809	2.04571e-08	1.03655e-06	yes
XLOC_022510	XLOC_022510	SPOCK1	chr5:136310986-136835018	A	SD	OK	4.90253	0.304891	-4.00716	6.72836	1.71585e-11	1.68046e-09	yes
XLOC_007507	XLOC_007507	SPRYD7	chr13:50486840-50510625	A	SD	OK	8.08602	2.96193	-1.44889	2.75672	0.00583845	0.043128	yes
XLOC_027561	XLOC_027561	SQLE	chr8:126010719-126034525	A	SD	OK	38.9591	13.8171	-1.49551	3.01568	0.002564	0.0239982	yes
XLOC_021930	XLOC_021930	SRP19	chr5:112196884-112258031	A	SD	OK	87.8072	29.8637	-1.55595	3.54417	0.000393853	0.00537321	yes
XLOC_019916	XLOC_019916	SSR3	chr3:156257928-156272973	A	SD	OK	159.966	45.3292	-1.81925	2.91365	0.00357232	0.0307002	yes
XLOC_004750	XLOC_004750	ST3GAL4	chr11:126225539-126284536	A	SD	OK	32.8305	8.88355	-1.88583	4.43634	9.14994e-06	0.000233525	yes
XLOC_019399	XLOC_019399	ST6GAL1	chr3:186648314-186796341	A	SD	OK	2.71441	0.729761	-1.89514	5.3331	9.65511e-08	4.06095e-06	yes
XLOC_012255	XLOC_012255	ST6GALNAC1	chr17:74620844-74639894	A	SD	OK	15.7923	0.201335	-6.29347	9.58926	0	0	yes
XLOC_022444	XLOC_022444	STARD4	chr5:110831748-111312628	A	SD	OK	25.2108	9.89773	-1.34887	4.78165	1.73864e-06	5.47322e-05	yes
XLOC_026640	XLOC_026640	STEAP4	chr7:87905743-87936228	A	SD	OK	95.6875	0.116843	-9.67762	14.2848	0	0	yes
XLOC_016275	XLOC_016275	STK17B	chr2:196998306-197036336	A	SD	OK	12.0767	1.387	-3.12218	5.546	2.92274e-08	1.41078e-06	yes
XLOC_016198	XLOC_016198	STK39	chr2:168810418-169104388	A	SD	OK	128.335	17.5137	-2.87335	6.01433	1.80637e-09	1.14353e-07	yes
XLOC_001462	XLOC_001462	STK40	chr1:36805219-36851527	A	SD	OK	32.712	14.7039	-1.15362	3.68263	0.000230841	0.00352398	yes
XLOC_012313	XLOC_012313	STRA13	chr17:79976532-79989399	A	SD	OK	68.1853	30.0286	-1.18313	3.31101	0.000929609	0.0107289	yes
XLOC_006411	XLOC_006411	STYK1	chr12:10771455-10826891	A	SD	OK	8.91271	3.90959	-1.18885	3.96972	7.19583e-05	0.00133959	yes
XLOC_018558	XLOC_018558	SUN2	chr22:39100402-39157272	A	SD	OK	56.8183	28.7643	-0.982076	2.73208	0.00629368	0.0452132	yes
XLOC_000936	XLOC_000936	SWT1	chr1:185087217-185261047	A	SD	OK	5.71094	1.28509	-2.15186	5.55704	2.74381e-08	1.33075e-06	yes
XLOC_017888	XLOC_017888	SYNJ1	chr21:34001063-34144169	A	SD	OK	6.20311	2.57108	-1.27062	3.63129	0.000282012	0.00413393	yes
XLOC_005154	XLOC_005154	SYVN1	chr11:64888098-64902439	A	SD	OK	36.2423	13.231	-1.45375	4.66958	3.01819e-06	8.79134e-05	yes
XLOC_003292	XLOC_003292	TACC2	chr10:123748688-124014088	A	SD	OK	23.6736	13.9677	-0.761178	4.45766	8.28574e-06	0.000213439	yes
XLOC_026500	XLOC_026500	TARP	chr7:38279541-38313258	A	SD	OK	10.7319	0.306031	-5.13208	7.17235	7.37188e-13	9.05758e-11	yes
XLOC_020581	XLOC_020581	TBC1D1	chr4:37892704-38141202	A	SD	OK	48.8538	12.6956	-1.94414	7.84143	4.44089e-15	7.82871e-13	yes
XLOC_007537	XLOC_007537	TBC1D4	chr13:75858808-76056785	A	SD	OK	18.9493	3.39751	-2.47959	4.86267	1.15811e-06	3.78685e-05	yes
XLOC_016037	XLOC_016037	TBC1D8	chr2:101618690-101767890	A	SD	OK	16.8585	3.29527	-2.35501	5.63305	1.77052e-08	9.15655e-07	yes
XLOC_004732	XLOC_004732	TBRG1	chr11:124491919-124564687	A	SD	OK	72.2286	13.5522	-2.41405	8.31284	0	0	yes
XLOC_001770	XLOC_001770	TBX15	chr1:119425399-119532179	A	SD	OK	6.11866	0.0508029	-6.91216	9.64808	0	0	yes
XLOC_012178	XLOC_012178	TEX2	chr17:62222987-62340655	A	SD	OK	22.2514	12.8768	-0.789119	2.86347	0.00419031	0.0345607	yes
XLOC_027575	XLOC_027575	TG	chr8:133879204-134147143	A	SD	OK	1.46988	0.0277466	-5.72725	8.58671	0	0	yes
XLOC_017424	XLOC_017424	TGM2	chr20:36756863-36793700	A	SD	OK	0.680506	0.00836125	-6.34674	4.1775	2.94737e-05	0.000637015	yes
XLOC_019504	XLOC_019504	THRB	chr3:24158151-24541502	A	SD	OK	4.11559	1.71659	-1.26155	5.7561	8.60778e-09	4.72915e-07	yes
XLOC_007520	XLOC_007520	THSD1P1	chr13:52741846-52768602	A	SD	OK	2.20647	1.13619	-0.957535	2.71305	0.00666674	0.0467663	yes
XLOC_026415	XLOC_026415	THSD7A	chr7:11410061-11871824	A	SD	OK	1.61902	0.124849	-3.69686	5.50648	3.66076e-08	1.72891e-06	yes
XLOC_005476	XLOC_005476	THYN1	chr11:134118172-134123260	A	SD	OK	69.449	26.0776	-1.41315	6.31994	2.61673e-10	1.97944e-08	yes
XLOC_022572	XLOC_022572	TIGD6	chr5:149372685-149432724	A	SD	OK	8.46317	3.39175	-1.31917	3.52846	0.000417993	0.0056119	yes
XLOC_019304	XLOC_019304	TIPARP	chr3:156389660-156424557	A	SD	OK	18.7219	2.23321	-3.06753	8.56248	0	0	yes
XLOC_009285	XLOC_009285	TJP1	chr15:29992188-30118188	A	SD	OK	56.6685	37.7006	-0.58796	2.70805	0.00676794	0.0472312	yes
XLOC_006755	XLOC_006755	TMCC3	chr12:94960899-95044324	A	SD	OK	15.0868	0.28153	-5.74386	10.0763	0	0	yes
XLOC_001681	XLOC_001681	TMED5	chr1:93614961-93646246	A	SD	OK	38.826	15.4498	-1.32943	2.77665	0.00549223	0.0413764	yes
XLOC_022180	XLOC_022180	TMED9	chr5:177019145-177023877	A	SD	OK	164.407	50.8536	-1.69285	3.52085	0.000430158	0.00573723	yes
XLOC_000336	XLOC_000336	TMEM125	chr1:43727568-43739683	A	SD	OK	52.9739	29.0676	-0.865871	2.87873	0.00399279	0.0332836	yes
XLOC_015617	XLOC_015617	TMEM198	chr2:220408720-220415317	A	SD	OK	2.7444	0.777775	-1.81907	4.1306	3.61812e-05	0.000756187	yes
XLOC_019779	XLOC_019779	TMEM39A	chr3:119148207-119182516	A	SD	OK	22.9387	8.2914	-1.46809	4.36615	1.26456e-05	0.000306288	yes
XLOC_000781	XLOC_000781	TMEM79	chr1:156218401-156265489	A	SD	OK	41.1682	5.39087	-2.93294	6.5392	6.18472e-11	5.38124e-09	yes
XLOC_015320	XLOC_015320	TMEM87B	chr2:112812799-112876895	A	SD	OK	46.5348	14.8528	-1.64757	3.15573	0.001601	0.016619	yes
XLOC_017924	XLOC_017924	TMPRSS2	chr21:42836477-42880085	A	SD	OK	609.435	63.4614	-3.26352	4.34734	1.37799e-05	0.00032996	yes
XLOC_023660	XLOC_023660	TNFAIP3	chr6:138176046-138204449	A	SD	OK	5.39562	0.798107	-2.75714	8.44531	0	0	yes
XLOC_021942	XLOC_021942	TNFAIP8	chr5:118604417-118730294	A	SD	OK	25.9366	5.98035	-2.11669	4.0124	6.01049e-05	0.00115608	yes
XLOC_027729	XLOC_027729	TNFRSF10B	chr8:22844929-22941132	A	SD	OK	119.953	30.1493	-1.99227	6.30592	2.86482e-10	2.15905e-08	yes
XLOC_019424	XLOC_019424	TNK2	chr3:195590173-195642570	A	SD	OK	5.91464	2.06362	-1.51911	2.90767	0.00364129	0.0311461	yes
XLOC_020029	XLOC_020029	TNK2	chr3:195590173-195642570	A	SD	OK	52.5968	17.707	-1.57065	5.91376	3.3438e-09	2.01752e-07	yes
XLOC_005048	XLOC_005048	TNKS1BP1	chr11:57066967-57092413	A	SD	OK	62.9576	41.2164	-0.61116	3.32753	0.000876185	0.0102439	yes
XLOC_017066	XLOC_017066	TP53INP2	chr20:33292094-33301275	A	SD	OK	27.5605	13.1024	-1.07278	5.61353	1.98236e-08	1.0123e-06	yes
XLOC_009056	XLOC_009056	TPM1	chr15:63334837-63364113	A	SD	OK	124.305	53.2358	-1.22342	4.51995	6.18554e-06	0.000166092	yes
XLOC_026252	XLOC_026252	TRIM24	chr7:138144967-138273552	A	SD	OK	19.3746	11.04	-0.811432	3.51375	0.000441834	0.00587517	yes
XLOC_004872	XLOC_004872	TRIM3	chr11:6466081-6495689	A	SD	OK	12.252	4.05103	-1.59666	3.52264	0.000427264	0.00570991	yes
XLOC_001753	XLOC_001753	TRIM33	chr1:114935398-115053781	A	SD	OK	14.5996	8.19518	-0.833082	2.93605	0.00332417	0.0290228	yes
XLOC_022450	XLOC_022450	TRIM36	chr5:114460458-114526430	A	SD	OK	16.0578	4.47351	-1.84379	4.17418	2.99058e-05	0.000644293	yes
XLOC_004857	XLOC_004857	TRIM5	chr11:5617330-5732093	A	SD	OK	19.437	8.14466	-1.25488	5.53396	3.13084e-08	1.49697e-06	yes
XLOC_022701	XLOC_022701	TRIM52	chr5:180673373-180691777	A	SD	OK	14.5622	8.0972	-0.846738	2.96887	0.00298902	0.0268848	yes
XLOC_004594	XLOC_004594	TRIM53P	chr11:89575164-89584136	A	SD	OK	1.81031	0.0719529	-4.65304	5.24226	1.5862e-07	6.41858e-06	yes
XLOC_005297	XLOC_005297	TRIM53P	chr11:89726708-89735676	A	SD	OK	2.18431	0.0842086	-4.69707	5.51703	3.44771e-08	1.63689e-06	yes
XLOC_017788	XLOC_017788	TRPM2	chr21:45773483-45862964	A	SD	OK	24.4996	10.6544	-1.20131	2.70855	0.00675776	0.0471763	yes
XLOC_013710	XLOC_013710	TRPM4	chr19:49661001-49715098	A	SD	OK	55.7903	27.4375	-1.02387	3.81577	0.000135758	0.002284	yes
XLOC_015670	XLOC_015670	TRPM8	chr2:234826042-234928166	A	SD	OK	4.14717	0.586977	-2.82075	5.8594	4.64536e-09	2.72972e-07	yes
XLOC_004567	XLOC_004567	TSKU	chr11:76494284-76515157	A	SD	OK	25.018	6.00016	-2.05989	3.94247	8.06472e-05	0.00147826	yes
XLOC_001563	XLOC_001563	TTC39A	chr1:51752419-51815181	A	SD	OK	10.6469	5.70339	-0.900542	3.19437	0.00140136	0.0149715	yes
XLOC_016239	XLOC_016239	TTN	chr2:179059207-179672150	A	SD	OK	0.890715	0.233277	-1.93292	5.13851	2.76928e-07	1.07141e-05	yes
XLOC_016118	XLOC_016118	TUBA3E	chr2:130949317-130956034	A	SD	OK	2.94972	0.157384	-4.22821	4.92325	8.51176e-07	2.8856e-05	yes
XLOC_005760	XLOC_005760	TULP3	chr12:3000032-3050306	A	SD	OK	12.8895	6.58416	-0.969124	3.39032	0.000698121	0.00851053	yes
XLOC_010463	XLOC_010463	TXNDC11	chr16:11762288-11836759	A	SD	OK	22.6168	10.0128	-1.17555	3.66369	0.00024861	0.00374706	yes
XLOC_008339	XLOC_008339	TXNDC16	chr14:52897213-53019301	A	SD	OK	16.7002	5.76305	-1.53496	4.70582	2.52851e-06	7.59414e-05	yes
XLOC_011676	XLOC_011676	UBE2G1	chr17:4172416-4269969	A	SD	OK	67.1316	21.3336	-1.65387	3.3781	0.000729891	0.00882338	yes
XLOC_024153	XLOC_024153	UBE2J1	chr6:90036343-90062619	A	SD	OK	24.0499	4.75502	-2.33851	4.72121	2.34443e-06	7.13643e-05	yes
XLOC_026255	XLOC_026255	UBN2	chr7:138915913-138992982	A	SD	OK	8.67836	5.78158	-0.585959	2.91432	0.00356465	0.0306472	yes
XLOC_015669	XLOC_015669	UGT1A1,UGT1A10,UGT1A3,UGT1A4,UGT1A5,UGT1A6,UGT1A7,UGT1A8,UGT1A9	chr2:234526290-234681951	A	SD	OK	1.80889	0.403407	-2.1648	3.88891	0.000100697	0.00177825	yes
XLOC_021100	XLOC_021100	UGT2B11	chr4:70065437-70080456	A	SD	OK	8.72425	0.617591	-3.82031	7.30856	2.70006e-13	3.62506e-11	yes
XLOC_020648	XLOC_020648	UGT2B28	chr4:70146216-70160768	A	SD	OK	6.18464	0.294314	-4.39326	7.93012	2.22045e-15	4.12983e-13	yes
XLOC_028528	XLOC_028528	UNQ6494	chr9:92254697-92334674	A	SD	OK	1.09776	0.133905	-3.03527	5.00066	5.71352e-07	2.04286e-05	yes
XLOC_003086	XLOC_003086	VCL	chr10:75757484-75910837	A	SD	OK	70.4458	24.6873	-1.51274	2.80664	0.00500608	0.0390973	yes
XLOC_023455	XLOC_023455	VEGFA	chr6:43736635-43754223	A	SD	OK	156.817	47.0356	-1.73726	12.1503	0	0	yes
XLOC_028356	XLOC_028356	VLDLR	chr9:2535654-2656103	A	SD	OK	18.4654	2.63305	-2.81002	7.60023	2.95319e-14	4.71418e-12	yes
XLOC_025954	XLOC_025954	VSTM2A	chr7:54609992-54639419	A	SD	OK	1.48648	0.0778902	-4.25431	3.89409	9.85665e-05	0.00175588	yes
XLOC_022380	XLOC_022380	WDR41	chr5:76506705-76788345	A	SD	OK	28.8792	14.117	-1.03259	3.07636	0.00209543	0.0204726	yes
XLOC_027553	XLOC_027553	WDYHV1	chr8:124428964-124462123	A	SD	OK	17.1208	5.45291	-1.65065	4.08106	4.48311e-05	0.000907046	yes
XLOC_020508	XLOC_020508	WFS1	chr4:6271576-6304992	A	SD	OK	36.1165	17.5705	-1.0395	2.82327	0.00475359	0.0377772	yes
XLOC_012194	XLOC_012194	WIPI1	chr17:66255322-66453653	A	SD	OK	25.0087	1.38726	-4.17212	7.89465	2.88658e-15	5.27204e-13	yes
XLOC_027576	XLOC_027576	WISP1	chr8:134203281-134243932	A	SD	OK	0.614376	0.0107539	-5.83619	5.56548	2.61426e-08	1.28615e-06	yes
XLOC_022129	XLOC_022129	WWC1	chr5:167718535-167899308	A	SD	OK	63.9071	9.16111	-2.80238	11.8979	0	0	yes
XLOC_001582	XLOC_001582	YIPF1	chr1:54317391-54355491	A	SD	OK	40.2967	13.0648	-1.62497	6.90167	5.13944e-12	5.39855e-10	yes
XLOC_007926	XLOC_007926	ZBTB1	chr14:64948201-65000408	A	SD	OK	40.1834	14.8714	-1.43406	5.31506	1.06623e-07	4.40408e-06	yes
XLOC_027466	XLOC_027466	ZBTB10	chr8:81396728-81436282	A	SD	OK	30.5623	12.4959	-1.29029	4.01025	6.06545e-05	0.00116444	yes
XLOC_024192	XLOC_024192	ZBTB24	chr6:109782994-109804466	A	SD	OK	16.1526	3.24787	-2.3142	8.97778	0	0	yes
XLOC_029016	XLOC_029016	ZCCHC6	chr9:88902647-88969410	A	SD	OK	32.2805	9.91469	-1.70302	9.09553	0	0	yes
XLOC_021882	XLOC_021882	ZCCHC9	chr5:80256507-81047072	A	SD	OK	21.8584	11.2015	-0.964494	3.65989	0.000252326	0.003792	yes
XLOC_007416	XLOC_007416	ZDHHC20	chr13:21946573-22033508	A	SD	OK	24.4275	16.6949	-0.549101	2.84649	0.00442035	0.0360184	yes
XLOC_011764	XLOC_011764	ZNF18	chr17:11501747-11901585	A	SD	OK	15.359	4.0845	-1.91086	10.2809	0	0	yes
XLOC_014612	XLOC_014612	ZNF350	chr19:52464210-52490090	A	SD	OK	14.8851	5.25969	-1.50082	3.31833	0.000905572	0.0105207	yes
XLOC_016242	XLOC_016242	ZNF385B	chr2:180306710-180726232	A	SD	OK	1.62125	0.709819	-1.19159	2.74176	0.00611113	0.0443577	yes
XLOC_014615	XLOC_014615	ZNF432,ZNF841	chr19:52534629-52599022	A	SD	OK	23.8036	12.521	-0.926834	3.75451	0.000173682	0.00281911	yes
XLOC_020989	XLOC_020989	ZNF518B	chr4:10441503-10459044	A	SD	OK	12.6228	6.78562	-0.895479	4.59217	4.38661e-06	0.000121323	yes
XLOC_013930	XLOC_013930	ZNF587,ZNF587B	chr19:58330952-58400442	A	SD	OK	22.4907	13.2047	-0.768273	3.27724	0.00104827	0.0118459	yes
XLOC_012096	XLOC_012096	ZNF652	chr17:47366567-47439835	A	SD	OK	50.1703	15.9286	-1.65522	7.79138	6.66134e-15	1.14445e-12	yes
XLOC_014101	XLOC_014101	ZNF812	chr19:9799589-9811519	A	SD	OK	13.1858	0.34789	-5.24421	10.6601	0	0	yes
XLOC_003405	XLOC_003405	-	chr10:19896211-19903005	A	SD	OK	1.22113	0.0372328	-5.0355	3.23931	0.00119818	0.0132447	yes
XLOC_003810	XLOC_003810	-	chr10:21068902-21582100	A	SD	OK	2.23385	0	-1.79769e+308	-1.79769e+308	0.00544477	0.0412719	yes
XLOC_003815	XLOC_003815	-	chr10:25344658-25346186	A	SD	OK	0.460287	0.0663244	-2.79492	2.7098	0.00673231	0.0470635	yes
XLOC_003797	XLOC_003797	-	chr10:3026428-3027563	A	SD	OK	1.47108	0.219015	-2.74777	3.11377	0.00184714	0.0185444	yes
XLOC_003841	XLOC_003841	-	chr10:33176060-33177432	A	SD	OK	1.56104	0.250223	-2.64122	3.11828	0.00181908	0.0183565	yes
XLOC_003033	XLOC_003033	-	chr10:60759353-60761230	A	SD	OK	2.90009	0	-1.79769e+308	-1.79769e+308	0.00450554	0.0365364	yes
XLOC_003956	XLOC_003956	-	chr10:79398598-79402216	A	SD	OK	0.590487	0.0690797	-3.09557	3.56819	0.000359457	0.00501189	yes
XLOC_003957	XLOC_003957	-	chr10:79403802-79404742	A	SD	OK	0.923386	0.0394067	-4.55042	2.91654	0.0035394	0.0304948	yes
XLOC_005696	XLOC_005696	-	chr11:113912342-113913524	A	SD	OK	0.742403	0	-1.79769e+308	-1.79769e+308	0.00715294	0.0488831	yes
XLOC_002692	XLOC_002692	-	chr1:157043504-157043618	A	SD	OK	6430.26	887.769	-2.85662	3.35622	0.000790151	0.00938964	yes
XLOC_002697	XLOC_002697	-	chr1:160865570-160865733	A	SD	OK	53.1813	7.74989	-2.77867	2.72381	0.00645327	0.045856	yes
XLOC_002698	XLOC_002698	-	chr1:160866013-160866349	A	SD	OK	6.96455	0.592814	-3.55438	3.52556	0.000422592	0.00565492	yes
XLOC_005670	XLOC_005670	-	chr11:92946909-92947999	A	SD	OK	0.680973	0.0328497	-4.37365	2.79343	0.00521528	0.0400793	yes
XLOC_005674	XLOC_005674	-	chr11:92993036-92994493	A	SD	OK	0.550583	0.0700367	-2.97478	2.90768	0.00364126	0.0311461	yes
XLOC_007044	XLOC_007044	-	chr12:52473830-52475751	A	SD	OK	0.808286	0	-1.79769e+308	-1.79769e+308	0.00486934	0.0383811	yes
XLOC_005967	XLOC_005967	-	chr12:52487209-52502703	A	SD	OK	15.35	0.488791	-4.97288	7.20737	5.70433e-13	7.27319e-11	yes
XLOC_007046	XLOC_007046	-	chr12:53012707-53013579	A	SD	OK	1.07329	0	-1.79769e+308	-1.79769e+308	0.00715294	0.0488831	yes
XLOC_007048	XLOC_007048	-	chr12:53020378-53021538	A	SD	OK	1.05418	0	-1.79769e+308	-1.79769e+308	0.00577864	0.0428651	yes
XLOC_006685	XLOC_006685	-	chr12:64981138-64983787	A	SD	OK	1.03871	0.163391	-2.6684	2.79221	0.00523491	0.0401693	yes
XLOC_007155	XLOC_007155	-	chr12:93973338-93974341	A	SD	OK	1.00353	0	-1.79769e+308	-1.79769e+308	0.00655633	0.0461836	yes
XLOC_007156	XLOC_007156	-	chr12:93974430-93976222	A	SD	OK	0.56477	0.0554046	-3.34959	3.3017	0.000961007	0.0110382	yes
XLOC_007254	XLOC_007254	-	chr13:34922195-34953572	A	SD	OK	2.28121	0.769267	-1.56824	2.8762	0.00402494	0.0334828	yes
XLOC_007279	XLOC_007279	-	chr13:44885400-44892876	A	SD	OK	1.06525	0.113936	-3.2249	4.23365	2.29931e-05	0.000513368	yes
XLOC_007651	XLOC_007651	-	chr13:44894439-44896047	A	SD	OK	0.898101	0	-1.79769e+308	-1.79769e+308	0.0051502	0.0398056	yes
XLOC_007517	XLOC_007517	-	chr13:52609016-52636212	A	SD	OK	0.648822	0.141172	-2.20037	2.7512	0.00593772	0.0435669	yes
XLOC_002454	XLOC_002454	-	chr1:36673181-36674359	A	SD	OK	1.3251	0.239426	-2.46845	2.81614	0.00486049	0.0383811	yes
XLOC_007690	XLOC_007690	-	chr13:70825427-70827349	A	SD	OK	3.08873	0.597913	-2.36901	3.14748	0.00164683	0.0170164	yes
XLOC_008817	XLOC_008817	-	chr14:107215297-107218952	A	SD	OK	1.4784	0	-1.79769e+308	-1.79769e+308	0.00232813	0.0222843	yes
XLOC_008818	XLOC_008818	-	chr14:107258077-107260501	A	SD	OK	0.941087	0.052988	-4.15059	4.59359	4.35687e-06	0.000120676	yes
XLOC_008538	XLOC_008538	-	chr14:19601310-19603680	A	SD	OK	0.580266	0.0502775	-3.52873	3.40396	0.000664155	0.00818505	yes
XLOC_007757	XLOC_007757	-	chr14:19604141-19611713	A	SD	OK	1.02194	0.0575256	-4.15096	4.95045	7.40403e-07	2.56146e-05	yes
XLOC_008540	XLOC_008540	-	chr14:19634220-19636084	A	SD	OK	0.712707	0.0353492	-4.33356	3.71607	0.000202342	0.00317498	yes
XLOC_007758	XLOC_007758	-	chr14:19642123-19649817	A	SD	OK	8.69723	1.50527	-2.53053	4.53727	5.69867e-06	0.000154244	yes
XLOC_008598	XLOC_008598	-	chr14:35821258-35823176	A	SD	OK	1.33359	0.154105	-3.11333	3.64341	0.000269047	0.00398131	yes
XLOC_008296	XLOC_008296	-	chr14:35863163-35867510	A	SD	OK	1.00858	0.0908669	-3.47243	3.68621	0.000227615	0.00348787	yes
XLOC_008338	XLOC_008338	-	chr14:52883009-52893220	A	SD	OK	0.516147	0.0654181	-2.98002	3.28829	0.00100797	0.0114994	yes
XLOC_001565	XLOC_001565	-	chr1:52021467-52035704	A	SD	OK	2.21952	0.223252	-3.31351	8.15848	4.44089e-16	8.82649e-14	yes
XLOC_002478	XLOC_002478	-	chr1:52058132-52059525	A	SD	OK	1.19319	0	-1.79769e+308	-1.79769e+308	0.00473819	0.0376695	yes
XLOC_009656	XLOC_009656	-	chr15:25914926-25916496	A	SD	OK	0.714264	0.085744	-3.05835	3.31887	0.000903834	0.0105126	yes
XLOC_009372	XLOC_009372	-	chr15:45120229-45123921	A	SD	OK	39.1627	4.25777	-3.20131	6.36745	1.92198e-10	1.54009e-08	yes
XLOC_009712	XLOC_009712	-	chr15:45128859-45129256	A	SD	OK	6.75822	0.141439	-5.57839	3.60866	0.000307778	0.00445497	yes
XLOC_009713	XLOC_009713	-	chr15:45129513-45130792	A	SD	OK	3.3102	0.272317	-3.60356	4.33733	1.44221e-05	0.000342364	yes
XLOC_009809	XLOC_009809	-	chr15:90296306-90297518	A	SD	OK	0.560696	0.057868	-3.27638	2.75691	0.00583509	0.043128	yes
XLOC_009827	XLOC_009827	-	chr15:93129136-93130701	A	SD	OK	0.627231	0.0645416	-3.2807	3.23432	0.00121934	0.0134209	yes
XLOC_009829	XLOC_009829	-	chr15:93132750-93135072	A	SD	OK	0.676548	0.111043	-2.60708	2.98165	0.00286702	0.0261569	yes
XLOC_010469	XLOC_010469	-	chr16:14499630-14512747	A	SD	OK	3.36338	0.164782	-4.35128	6.43629	1.22428e-10	1.01937e-08	yes
XLOC_010825	XLOC_010825	-	chr16:3243925-3244201	A	SD	OK	6.43839	0.63276	-3.34697	2.8303	0.00465039	0.0372933	yes
XLOC_010120	XLOC_010120	-	chr16:33750229-33755008	A	SD	OK	3.12609	0.00968046	-8.33507	4.16107	3.16765e-05	0.000678944	yes
XLOC_010121	XLOC_010121	-	chr16:33761086-33769701	A	SD	OK	5.56598	0.0414173	-7.07026	11.6007	0	0	yes
XLOC_010890	XLOC_010890	-	chr16:33772841-33776516	A	SD	OK	1.0669	0.127407	-3.06591	3.81608	0.00013559	0.00228307	yes
XLOC_010739	XLOC_010739	-	chr16:80862675-80908365	A	SD	OK	0.686647	0.0520936	-3.72039	4.27335	1.92555e-05	0.000437632	yes
XLOC_010300	XLOC_010300	-	chr16:84814527-84823048	A	SD	OK	2.2279	0.0637042	-5.12815	7.14743	8.84182e-13	1.06598e-10	yes
XLOC_010960	XLOC_010960	-	chr16:84814527-84823048	A	SD	OK	2.72114	0.151998	-4.16208	4.16316	3.1387e-05	0.000674055	yes
XLOC_011400	XLOC_011400	-	chr17:47441641-47448892	A	SD	OK	1.33327	0.122484	-3.44431	5.7295	1.00725e-08	5.48924e-07	yes
XLOC_012513	XLOC_012513	-	chr17:47441641-47448892	A	SD	OK	0.945838	0.098648	-3.26123	3.43475	0.00059309	0.00748209	yes
XLOC_011401	XLOC_011401	-	chr17:47452746-47458887	A	SD	OK	0.648283	0.0644315	-3.33079	3.63078	0.000282561	0.00413893	yes
XLOC_012277	XLOC_012277	-	chr17:77819017-77824855	A	SD	OK	0.799039	0	-1.79769e+308	-1.79769e+308	0.00715294	0.0488831	yes
XLOC_002368	XLOC_002368	-	chr1:8061735-8068579	A	SD	OK	2.63113	0.200227	-3.71597	5.42965	5.64633e-08	2.5464e-06	yes
XLOC_013019	XLOC_013019	-	chr18:24034874-24237479	A	SD	OK	2.51853	0.249316	-3.33653	4.18586	2.84084e-05	0.000619635	yes
XLOC_013020	XLOC_013020	-	chr18:24240503-24242264	A	SD	OK	0.785208	0	-1.79769e+308	-1.79769e+308	0.00518751	0.0399417	yes
XLOC_013069	XLOC_013069	-	chr18:56421721-56422591	A	SD	OK	0.896986	0.0869089	-3.36751	2.83525	0.00457904	0.0369109	yes
XLOC_013070	XLOC_013070	-	chr18:56422738-56423629	A	SD	OK	0.986707	0.168622	-2.54883	2.72756	0.0063804	0.0455297	yes
XLOC_012964	XLOC_012964	-	chr18:71351485-71359604	A	SD	OK	0.884424	0.026256	-5.07402	5.56509	2.62013e-08	1.28615e-06	yes
XLOC_012793	XLOC_012793	-	chr18:71423730-71452676	A	SD	OK	1.6376	0.289293	-2.50098	3.1108	0.00186584	0.0186628	yes
XLOC_014859	XLOC_014859	-	chr19:42037025-42037987	A	SD	OK	2.16462	0.306287	-2.82116	3.23633	0.00121079	0.013355	yes
XLOC_014885	XLOC_014885	-	chr19:51372904-51375196	A	SD	OK	0.980202	0.0703915	-3.79961	4.05039	5.11328e-05	0.00100447	yes
XLOC_017652	XLOC_017652	-	chr20:56288109-56292794	A	SD	OK	1.49021	0.276609	-2.42959	3.28613	0.00101574	0.0115686	yes
XLOC_017653	XLOC_017653	-	chr20:56332690-56333934	A	SD	OK	0.699286	0	-1.79769e+308	-1.79769e+308	0.00715294	0.0488831	yes
XLOC_014984	XLOC_014984	-	chr2:10588817-10598013	A	SD	OK	4.42973	1.67817	-1.40033	3.83729	0.000124402	0.00212468	yes
XLOC_016642	XLOC_016642	-	chr2:131200654-131213717	A	SD	OK	9.49108	2.9206	-1.70031	3.41729	0.000632471	0.00783267	yes
XLOC_016121	XLOC_016121	-	chr2:131221515-131258302	A	SD	OK	6.45044	2.09554	-1.62208	3.58871	0.000332319	0.00471126	yes
XLOC_015375	XLOC_015375	-	chr2:131379040-131455034	A	SD	OK	6.47871	2.1414	-1.59715	3.35439	0.000795406	0.00944655	yes
XLOC_016645	XLOC_016645	-	chr2:131379040-131455034	A	SD	OK	0.599005	0.0786264	-2.92948	3.19431	0.00140166	0.0149715	yes
XLOC_016646	XLOC_016646	-	chr2:131470719-131472106	A	SD	OK	0.58242	0.0741274	-2.97398	2.9069	0.00365029	0.0311543	yes
XLOC_016648	XLOC_016648	-	chr2:132065840-132068407	A	SD	OK	15.8106	3.24961	-2.28255	3.95536	7.64187e-05	0.00141225	yes
XLOC_016651	XLOC_016651	-	chr2:132076469-132078506	A	SD	OK	0.445818	0.0160204	-4.79847	3.08484	0.00203665	0.019985	yes
XLOC_016653	XLOC_016653	-	chr2:132089925-132090860	A	SD	OK	0.765448	0.0793413	-3.27016	2.75167	0.00592917	0.0435669	yes
XLOC_017925	XLOC_017925	-	chr21:42899110-42902456	A	SD	OK	1.62632	0.333578	-2.28552	2.98152	0.00286819	0.0261569	yes
XLOC_017764	XLOC_017764	-	chr21:42952407-42955555	A	SD	OK	4.54074	0.0702532	-6.01422	7.10508	1.20259e-12	1.39315e-10	yes
XLOC_018072	XLOC_018072	-	chr21:43031875-43032443	A	SD	OK	1.5888	0.156058	-3.34778	2.81864	0.0048228	0.0381787	yes
XLOC_016480	XLOC_016480	-	chr2:17132303-17133359	A	SD	OK	1.41459	0	-1.79769e+308	-1.79769e+308	0.00518751	0.0399417	yes
XLOC_016481	XLOC_016481	-	chr2:17133507-17134478	A	SD	OK	0.991754	0.0378455	-4.71179	3.02429	0.00249215	0.0234235	yes
XLOC_016482	XLOC_016482	-	chr2:17134589-17136013	A	SD	OK	0.997317	0.0239691	-5.3788	3.47331	0.00051409	0.00664678	yes
XLOC_016483	XLOC_016483	-	chr2:17136157-17138502	A	SD	OK	0.937121	0	-1.79769e+308	-1.79769e+308	0.00407549	0.0337924	yes
XLOC_014996	XLOC_014996	-	chr2:17150523-17162397	A	SD	OK	0.924903	0	-1.79769e+308	-1.79769e+308	1.75256e-10	1.40991e-08	yes
XLOC_016784	XLOC_016784	-	chr2:183652040-183653648	A	SD	OK	0.637362	0.104311	-2.61122	2.72504	0.00642934	0.0457662	yes
XLOC_016495	XLOC_016495	-	chr2:20550821-20551493	A	SD	OK	3.01293	0.367501	-3.03535	3.33435	0.000854982	0.0100656	yes
XLOC_018380	XLOC_018380	-	chr22:16198814-16200912	A	SD	OK	15.8078	1.48728	-3.40989	6.15223	7.6399e-10	5.23256e-08	yes
XLOC_016862	XLOC_016862	-	chr2:223813038-223816492	A	SD	OK	1.56906	0.0181373	-6.4348	5.64243	1.67669e-08	8.74487e-07	yes
XLOC_016863	XLOC_016863	-	chr2:223816542-223817486	A	SD	OK	1.24278	0	-1.79769e+308	-1.79769e+308	0.00604501	0.0439722	yes
XLOC_016864	XLOC_016864	-	chr2:223817799-223819809	A	SD	OK	1.28929	0	-1.79769e+308	-1.79769e+308	0.00383402	0.0323189	yes
XLOC_018725	XLOC_018725	-	chr22:32708695-32710057	A	SD	OK	0.734632	0.100942	-2.86349	3.09601	0.00196146	0.0194491	yes
XLOC_016881	XLOC_016881	-	chr2:238393726-238395782	A	SD	OK	3.64082	0.142717	-4.67304	5.67127	1.41742e-08	7.46373e-07	yes
XLOC_015677	XLOC_015677	-	chr2:238465893-238472333	A	SD	OK	0.647045	0.125727	-2.36357	2.79049	0.00526287	0.0403095	yes
XLOC_016882	XLOC_016882	-	chr2:238465893-238472333	A	SD	OK	0.619179	0	-1.79769e+308	-1.79769e+308	0.00593672	0.0435669	yes
XLOC_018343	XLOC_018343	-	chr22:46373388-46387318	A	SD	OK	1.36905	0.178308	-2.94074	4.50344	6.68623e-06	0.000178355	yes
XLOC_018757	XLOC_018757	-	chr22:46389948-46393467	A	SD	OK	0.980207	0.0266749	-5.19953	5.26686	1.38777e-07	5.66083e-06	yes
XLOC_018758	XLOC_018758	-	chr22:46393609-46396947	A	SD	OK	1.06256	0.103429	-3.36083	4.03827	5.38478e-05	0.00105169	yes
XLOC_015806	XLOC_015806	-	chr2:28946675-28953569	A	SD	OK	1.24425	0.228441	-2.44539	3.81455	0.000136429	0.00229149	yes
XLOC_016510	XLOC_016510	-	chr2:29029580-29033537	A	SD	OK	1.72232	0.416484	-2.04802	2.7856	0.00534281	0.040674	yes
XLOC_016470	XLOC_016470	-	chr2:8981043-8983806	A	SD	OK	0.801711	0.0230054	-5.12304	4.4291	9.4628e-06	0.000239799	yes
XLOC_016471	XLOC_016471	-	chr2:8983988-8985162	A	SD	OK	1.78774	0.120199	-3.89464	4.29268	1.76528e-05	0.000407602	yes
XLOC_016472	XLOC_016472	-	chr2:8985368-8986116	A	SD	OK	2.17691	0.15879	-3.77709	3.75719	0.000171832	0.00279678	yes
XLOC_014977	XLOC_014977	-	chr2:9705751-9718622	A	SD	OK	3.2304	1.43114	-1.17455	2.83588	0.00456997	0.0368796	yes
XLOC_020285	XLOC_020285	-	chr3:141172432-141174708	A	SD	OK	1.02718	0.141862	-2.85613	3.38519	0.000711302	0.00863487	yes
XLOC_020309	XLOC_020309	-	chr3:155026964-155029054	A	SD	OK	0.7369	0.0467216	-3.97931	3.96885	7.22198e-05	0.00134322	yes
XLOC_020310	XLOC_020310	-	chr3:155029117-155031568	A	SD	OK	0.80228	0.104711	-2.93769	3.37794	0.000730313	0.00882338	yes
XLOC_020311	XLOC_020311	-	chr3:155032721-155034565	A	SD	OK	1.04458	0.160993	-2.69785	3.13604	0.00171247	0.0175217	yes
XLOC_021192	XLOC_021192	-	chr4:100908938-100920977	A	SD	OK	2.07857	0.795199	-1.3862	3.22795	0.00124679	0.0136776	yes
XLOC_021385	XLOC_021385	-	chr4:1044688-1045946	A	SD	OK	1.84062	0.0830685	-4.46975	4.48796	7.19094e-06	0.00018982	yes
XLOC_021387	XLOC_021387	-	chr4:1046510-1049327	A	SD	OK	0.879554	0	-1.79769e+308	-1.79769e+308	0.00386492	0.0324983	yes
XLOC_021559	XLOC_021559	-	chr4:109591115-109592191	A	SD	OK	0.783781	0.133472	-2.55392	2.733	0.00627595	0.0451499	yes
XLOC_021560	XLOC_021560	-	chr4:109599103-109599959	A	SD	OK	0.915466	0.0887317	-3.36698	2.8348	0.00458539	0.0369474	yes
XLOC_020836	XLOC_020836	-	chr4:146888817-146906829	A	SD	OK	0.729513	0	-1.79769e+308	-1.79769e+308	0.00545678	0.0412719	yes
XLOC_021517	XLOC_021517	-	chr4:70255581-70256825	A	SD	OK	1.94266	0	-1.79769e+308	-1.79769e+308	0.00406587	0.033754	yes
XLOC_020649	XLOC_020649	-	chr4:70274560-70276646	A	SD	OK	1.20524	0	-1.79769e+308	-1.79769e+308	0.00576136	0.0427996	yes
XLOC_021546	XLOC_021546	-	chr4:89507966-89513465	A	SD	OK	1.69865	0.440537	-1.94706	2.75065	0.00594776	0.043609	yes
XLOC_022985	XLOC_022985	-	chr5:114036322-114037349	A	SD	OK	0.975218	0.0353179	-4.78725	3.07762	0.00208659	0.0204059	yes
XLOC_022986	XLOC_022986	-	chr5:114037413-114038516	A	SD	OK	1.02951	0	-1.79769e+308	-1.79769e+308	0.00604501	0.0439722	yes
XLOC_022995	XLOC_022995	-	chr5:118734375-118735360	A	SD	OK	2.66728	0.446163	-2.57972	3.11504	0.00183922	0.0184953	yes
XLOC_022738	XLOC_022738	-	chr5:14618568-14620628	A	SD	OK	1.07892	0.0316471	-5.09137	4.40152	1.07494e-05	0.000267719	yes
XLOC_022739	XLOC_022739	-	chr5:14624049-14627619	A	SD	OK	1.12435	0.0525452	-4.41939	4.95724	7.15018e-07	2.48212e-05	yes
XLOC_022740	XLOC_022740	-	chr5:14627704-14628770	A	SD	OK	1.02571	0	-1.79769e+308	-1.79769e+308	0.00636904	0.0454806	yes
XLOC_022796	XLOC_022796	-	chr5:38815892-38817241	A	SD	OK	0.495184	0.0255182	-4.27837	2.73165	0.00630175	0.045249	yes
XLOC_022830	XLOC_022830	-	chr5:66988498-66989434	A	SD	OK	0.873646	0.118853	-2.87787	2.80648	0.0050086	0.0390987	yes
XLOC_024174	XLOC_024174	-	chr6:102799290-102801555	A	SD	OK	0.961278	0	-1.79769e+308	-1.79769e+308	0.00447361	0.0363501	yes
XLOC_024588	XLOC_024588	-	chr6:109070061-109070994	A	SD	OK	0.767471	0.0397772	-4.2701	2.72637	0.00640344	0.0456138	yes
XLOC_024592	XLOC_024592	-	chr6:109777508-109778719	A	SD	OK	1.20265	0.173774	-2.79094	3.0503	0.00228612	0.0219652	yes
XLOC_024593	XLOC_024593	-	chr6:109779624-109781645	A	SD	OK	0.854402	0.161603	-2.40246	2.82488	0.0047298	0.0376695	yes
XLOC_024599	XLOC_024599	-	chr6:111247601-111250659	A	SD	OK	0.834777	0.154802	-2.43097	2.98766	0.0028112	0.0258348	yes
XLOC_024601	XLOC_024601	-	chr6:111254424-111256130	A	SD	OK	0.732099	0.0780594	-3.22939	3.51735	0.000435883	0.00580976	yes
XLOC_024474	XLOC_024474	-	chr6:35535929-35537602	A	SD	OK	0.859093	0	-1.79769e+308	-1.79769e+308	0.0051502	0.0398056	yes
XLOC_024508	XLOC_024508	-	chr6:43701530-43703074	A	SD	OK	0.940131	0	-1.79769e+308	-1.79769e+308	0.0051502	0.0398056	yes
XLOC_024509	XLOC_024509	-	chr6:43703199-43708804	A	SD	OK	0.710505	0	-1.79769e+308	-1.79769e+308	0.00292895	0.0265308	yes
XLOC_024510	XLOC_024510	-	chr6:43710704-43712364	A	SD	OK	0.922532	0	-1.79769e+308	-1.79769e+308	0.00498501	0.0389897	yes
XLOC_024512	XLOC_024512	-	chr6:43713427-43714528	A	SD	OK	1.03174	0	-1.79769e+308	-1.79769e+308	0.00604501	0.0439722	yes
XLOC_024513	XLOC_024513	-	chr6:43722974-43724470	A	SD	OK	1.28863	0	-1.79769e+308	-1.79769e+308	0.00447361	0.0363501	yes
XLOC_024515	XLOC_024515	-	chr6:43726026-43728565	A	SD	OK	0.930387	0	-1.79769e+308	-1.79769e+308	0.00394607	0.0330164	yes
XLOC_024516	XLOC_024516	-	chr6:43728682-43733026	A	SD	OK	1.04491	0.00712636	-7.19599	4.69432	2.6749e-06	7.96305e-05	yes
XLOC_024517	XLOC_024517	-	chr6:43733239-43734898	A	SD	OK	1.28682	0	-1.79769e+308	-1.79769e+308	0.00421987	0.0347338	yes
XLOC_024518	XLOC_024518	-	chr6:43734951-43736584	A	SD	OK	1.13895	0.0205011	-5.79586	3.75235	0.000175183	0.00284118	yes
XLOC_024533	XLOC_024533	-	chr6:53128416-53129592	A	SD	OK	0.705367	0.0899665	-2.97091	2.9039	0.00368544	0.0313796	yes
XLOC_024573	XLOC_024573	-	chr6:94131924-94135091	A	SD	OK	0.554725	0.0894822	-2.6321	3.05721	0.00223406	0.0215467	yes
XLOC_027123	XLOC_027123	-	chr7:107380496-107382970	A	SD	OK	0.722045	0.0518288	-3.80026	4.1846	2.85664e-05	0.000621381	yes
XLOC_027164	XLOC_027164	-	chr7:130552269-130553694	A	SD	OK	0.564694	0.0239498	-4.55939	2.92228	0.00347474	0.0300527	yes
XLOC_027165	XLOC_027165	-	chr7:130554831-130555938	A	SD	OK	0.75767	0.128967	-2.55457	2.7337	0.00626265	0.0450862	yes
XLOC_027166	XLOC_027166	-	chr7:130556863-131181398	A	SD	OK	2.26138	0.164968	-3.77695	4.7248	2.30344e-06	7.02221e-05	yes
XLOC_027167	XLOC_027167	-	chr7:130556863-131181398	A	SD	OK	1.80309	0.144798	-3.63836	4.60325	4.15952e-06	0.000115673	yes
XLOC_027168	XLOC_027168	-	chr7:130556863-131181398	A	SD	OK	3.40146	0.374274	-3.18399	4.01942	5.83422e-05	0.00112645	yes
XLOC_027169	XLOC_027169	-	chr7:130556863-131181398	A	SD	OK	2.15103	0.283416	-2.92404	5.40453	6.49786e-08	2.88252e-06	yes
XLOC_027180	XLOC_027180	-	chr7:137552196-137553477	A	SD	OK	0.675861	0.0271066	-4.64001	2.97763	0.00290483	0.0264316	yes
XLOC_025852	XLOC_025852	-	chr7:20144614-20158633	A	SD	OK	0.474806	0	-1.79769e+308	-1.79769e+308	0.00636904	0.0454806	yes
XLOC_026958	XLOC_026958	-	chr7:22149141-22151873	A	SD	OK	0.535548	0.104786	-2.35357	2.71717	0.00658436	0.0463167	yes
XLOC_028302	XLOC_028302	-	chr8:124465159-124466564	A	SD	OK	1.89045	0.389496	-2.27905	2.82444	0.00473629	0.0376695	yes
XLOC_027577	XLOC_027577	-	chr8:134371285-134378191	A	SD	OK	1.07379	0.0230957	-5.53895	6.28841	3.20736e-10	2.3559e-08	yes
XLOC_028130	XLOC_028130	-	chr8:19171080-19614820	A	SD	OK	0.649469	0	-1.79769e+308	-1.79769e+308	0.00685967	0.0477071	yes
XLOC_027423	XLOC_027423	-	chr8:61812568-61817318	A	SD	OK	1.76559	0.0835048	-4.40215	4.88666	1.02562e-06	3.41417e-05	yes
XLOC_029314	XLOC_029314	-	chr9:112076-114007	A	SD	OK	2.5765	0.20394	-3.6592	4.51482	6.3371e-06	0.000169937	yes
XLOC_028816	XLOC_028816	-	chr9:5193222-5195574	A	SD	OK	1.42115	0.0968418	-3.87528	3.30392	0.000953444	0.0109576	yes
XLOC_030650	XLOC_030650	-	chrX:22015801-22017244	A	SD	OK	0.556669	0.0708183	-2.97462	2.90753	0.00364298	0.0311461	yes
XLOC_030717	XLOC_030717	-	chrX:65978814-65979819	A	SD	OK	1.30145	0.217617	-2.58025	2.80922	0.0049662	0.0389025	yes
