# Supplementary material for: The androgen receptor controls expression of the cancer-associated sTn antigen and cell adhesion through induction of ST6GalNAc1 in prostate cancer
Source: Oncotarget. 2015 Oct 7;6(33):34358–74. doi: 10.18632/oncotarget.6024 (PMC4741458; doi:10.18632/oncotarget.6024)
Supplement: Supplementary file 4 [file oncotarget-06-34358-s004.xlsx]

## Sheet: Sheet1
Significant downregulated genes from RNA-Seq
test_id	gene_id	gene	locus	sample_1	sample_2	status	value_1	value_2	log2(fold_change)	test_stat	p_value	q_value	significant
XLOC_029100	XLOC_029100	ABCA1	chr9:107543215-107690527	A	SD	OK	0.0348431	1.2103	5.11834	-7.69341	1.44329e-14	2.41817e-12	yes
XLOC_015579	XLOC_015579	ABCA12	chr2:215674771-216003151	A	SD	OK	0.248724	1.48758	2.58035	-4.02741	5.63954e-05	0.00109617	yes
XLOC_029294	XLOC_029294	ABCA2	chr9:139901681-139932423	A	SD	OK	17.9073	40.268	1.16909	-4.80672	1.5343e-06	4.92946e-05	yes
XLOC_019977	XLOC_019977	ABCC5	chr3:183637723-183735763	A	SD	OK	3.17584	7.39381	1.21918	-5.33373	9.62149e-08	4.06095e-06	yes
XLOC_010482	XLOC_010482	ABCC6	chr16:16043433-16317328	A	SD	OK	1.40098	4.12742	1.55881	-2.76411	0.00570791	0.0424803	yes
XLOC_004935	XLOC_004935	ABCC8	chr11:17414431-17498449	A	SD	OK	0.841077	1.98463	1.23856	-2.85201	0.0043444	0.0355051	yes
XLOC_017770	XLOC_017770	ABCG1	chr21:43619798-43724452	A	SD	OK	4.1949	9.86156	1.23318	-3.97566	7.01835e-05	0.00131136	yes
XLOC_019639	XLOC_019639	ABHD14B	chr3:52002475-52023225	A	SD	OK	10.3938	20.8537	1.00459	-2.78986	0.00527306	0.0403095	yes
XLOC_003714	XLOC_003714	ABLIM1	chr10:116190865-116444414	A	SD	OK	6.38297	27.6979	2.11748	-4.28058	1.8641e-05	0.000425094	yes
XLOC_026335	XLOC_026335	ABP1	chr7:150549572-150558379	A	SD	OK	0.357756	1.26092	1.81743	-2.69973	0.00693956	0.0481306	yes
XLOC_011632	XLOC_011632	ABR	chr17:900344-1132317	A	SD	OK	8.27881	16.727	1.01468	-3.4422	0.000577009	0.00731107	yes
XLOC_004980	XLOC_004980	ABTB2	chr11:34127110-34379579	A	SD	OK	2.28708	7.00634	1.61515	-4.64893	3.33665e-06	9.56772e-05	yes
XLOC_012919	XLOC_012919	ACAA2	chr18:47309860-47340295	A	SD	OK	2.89594	6.0344	1.05918	-2.91656	0.0035392	0.0304948	yes
XLOC_006197	XLOC_006197	ACACB	chr12:109577201-109706031	A	SD	OK	0.775611	2.46945	1.67078	-4.63896	3.50173e-06	9.97058e-05	yes
XLOC_006215	XLOC_006215	ACAD10	chr12:112123856-112194989	A	SD	OK	5.87466	11.0546	0.912071	-2.86453	0.00417623	0.0344586	yes
XLOC_001216	XLOC_001216	ACAP3	chr1:1227759-1243297	A	SD	OK	17.9288	26.58	0.568057	-3.13766	0.00170301	0.0174482	yes
XLOC_005946	XLOC_005946	ACCN2	chr12:50451486-50477715	A	SD	OK	0.454789	2.27936	2.32536	-4.69303	2.69186e-06	8.00177e-05	yes
XLOC_016069	XLOC_016069	ACOXL	chr2:111490149-111878340	A	SD	OK	0.19471	0.799833	2.03837	-2.73259	0.00628387	0.0451908	yes
XLOC_014135	XLOC_014135	ACP5	chr19:11685176-11690713	A	SD	OK	0.141398	0.758235	2.42288	-3.32829	0.000873803	0.0102282	yes
XLOC_030433	XLOC_030433	ACSL4	chrX:108884563-108976621	A	SD	OK	2.11301	4.44878	1.07411	-2.7024	0.00688419	0.0478448	yes
XLOC_022474	XLOC_022474	ACSL6	chr5:131285666-131347761	A	SD	OK	0.160055	0.860286	2.42625	-3.46546	0.000529329	0.00680907	yes
XLOC_003602	XLOC_003602	ACTA2,FAS-AS1	chr10:90694830-90775542	A	SD	OK	0.444079	1.80748	2.02509	-3.50992	0.000448246	0.00593813	yes
XLOC_026062	XLOC_026062	ADAM22	chr7:87563565-87832304	A	SD	OK	1.2249	5.3618	2.13006	-5.52213	3.34911e-08	1.59381e-06	yes
XLOC_015562	XLOC_015562	ADAM23	chr2:207308367-207483654	A	SD	OK	0.144734	1.15189	2.99252	-4.14973	3.32868e-05	0.000706622	yes
XLOC_028742	XLOC_028742	ADAMTS13	chr9:136243085-136324508	A	SD	OK	5.2343	9.40341	0.845188	-3.2457	0.00117164	0.0130326	yes
XLOC_009617	XLOC_009617	ADAMTS17	chr15:100511582-100882184	A	SD	OK	0.148831	0.583303	1.97057	-3.01299	0.00258685	0.0241451	yes
XLOC_000690	XLOC_000690	ADAMTSL4	chr1:150521897-150533974	A	SD	OK	0.465491	1.80204	1.95281	-4.01068	6.05439e-05	0.00116342	yes
XLOC_026370	XLOC_026370	ADAP1	chr7:937388-994289	A	SD	OK	0.306565	1.59916	2.38305	-3.11485	0.00184039	0.0184979	yes
XLOC_024283	XLOC_024283	ADAT2	chr6:143741839-143771857	A	SD	OK	1.0291	2.63012	1.35375	-3.86175	0.000112577	0.00195234	yes
XLOC_025939	XLOC_025939	ADCY1	chr7:45614124-45762714	A	SD	OK	0.830011	10.3399	3.63895	-7.35285	1.94067e-13	2.65832e-11	yes
XLOC_002023	XLOC_002023	ADCY10	chr1:167778624-167883453	A	SD	OK	0.12481	0.724894	2.53803	-3.86038	0.000113211	0.00195997	yes
XLOC_015776	XLOC_015776	ADCY3	chr2:25013135-25142853	A	SD	OK	1.23492	3.62364	1.55303	-3.24306	0.00118253	0.0131362	yes
XLOC_010134	XLOC_010134	ADCY7	chr16:50321822-50402886	A	SD	OK	0.0891968	1.39325	3.96532	-4.91396	8.92568e-07	3.01584e-05	yes
XLOC_003248	XLOC_003248	ADD3	chr10:111705316-111895323	A	SD	OK	3.74877	16.2498	2.11593	-4.32371	1.53426e-05	0.00035917	yes
XLOC_017490	XLOC_017490	ADNP	chr20:49505461-49547527	A	SD	OK	21.8699	35.2455	0.688491	-3.11413	0.0018449	0.018534	yes
XLOC_011118	XLOC_011118	ADORA2B	chr17:15848230-15879210	A	SD	OK	1.10782	4.94418	2.15801	-3.02008	0.00252707	0.0237072	yes
XLOC_027744	XLOC_027744	ADRA1A	chr8:26605666-26724780	A	SD	OK	0.10295	1.08431	3.39677	-4.62495	3.74695e-06	0.000106092	yes
XLOC_020499	XLOC_020499	ADRA2C	chr4:3768295-3770253	A	SD	OK	0.17674	5.37435	4.92639	-5.62886	1.8141e-08	9.35806e-07	yes
XLOC_003713	XLOC_003713	AFAP1L2	chr10:116054582-116164515	A	SD	OK	0.0418703	0.443427	3.4047	-3.65152	0.000260688	0.00388598	yes
XLOC_011567	XLOC_011567	AFMID	chr17:76164643-76203782	A	SD	OK	6.87016	21.8639	1.67014	-4.94801	7.49752e-07	2.58499e-05	yes
XLOC_002263	XLOC_002263	AGT	chr1:230838271-230850336	A	SD	OK	0.173531	1.15329	2.73248	-3.28341	0.00102559	0.0116286	yes
XLOC_021213	XLOC_021213	AGXT2L1	chr4:109663201-109684235	A	SD	OK	0.0800469	0.768804	3.2637	-3.42275	0.000619916	0.00772912	yes
XLOC_001404	XLOC_001404	AHDC1	chr1:27860394-27930640	A	SD	OK	3.07706	5.81603	0.918484	-3.84536	0.000120375	0.00206285	yes
XLOC_008195	XLOC_008195	AHNAK2	chr14:105403378-105444694	A	SD	OK	0.0858116	1.05152	3.61515	-4.09283	4.2614e-05	0.000870881	yes
XLOC_008523	XLOC_008523	AHNAK2	chr14:105403378-105444694	A	SD	OK	0.165178	3.56527	4.43192	-10.3358	0	0	yes
XLOC_028719	XLOC_028719	AIF1L	chr9:133971862-133998539	A	SD	OK	4.93434	13.7801	1.48166	-2.89473	0.00379484	0.0320821	yes
XLOC_008244	XLOC_008244	AJUBA,C14orf93	chr14:23440360-23479360	A	SD	OK	3.14458	10.9334	1.7978	-5.26974	1.36614e-07	5.58383e-06	yes
XLOC_009195	XLOC_009195	AKAP13	chr15:85923827-86292586	A	SD	OK	2.88268	5.43396	0.914595	-4.03104	5.55297e-05	0.00108142	yes
XLOC_005204	XLOC_005204	ALDH3B2	chr11:67429627-67448685	A	SD	OK	3.8629	8.51955	1.14109	-3.46492	0.000530382	0.00681829	yes
XLOC_023221	XLOC_023221	ALDH5A1	chr6:24495196-24537435	A	SD	OK	2.07985	8.58985	2.04616	-3.73304	0.000189181	0.0030121	yes
XLOC_011730	XLOC_011730	ALOXE3	chr17:7999217-8022234	A	SD	OK	0.359098	1.38558	1.94804	-4.0582	4.9453e-05	0.00098002	yes
XLOC_004992	XLOC_004992	ALX4	chr11:44282277-44331716	A	SD	OK	0.204848	1.22737	2.58294	-3.47835	0.000504506	0.00654373	yes
XLOC_001720	XLOC_001720	AMIGO1	chr1:110046799-110052387	A	SD	OK	1.32055	4.34785	1.71916	-2.8228	0.00476064	0.0378036	yes
XLOC_006520	XLOC_006520	AMIGO2	chr12:47469489-47473734	A	SD	OK	0	0.851052	1.79769e+308	1.79769e+308	7.27899e-06	0.000191397	yes
XLOC_030441	XLOC_030441	AMOT	chrX:112018104-112084165	A	SD	OK	2.58824	5.5407	1.09809	-3.35879	0.000782836	0.00932457	yes
XLOC_019854	XLOC_019854	AMOTL2	chr3:134074189-134093406	A	SD	OK	0.997796	2.53278	1.34391	-2.6957	0.00702419	0.0486177	yes
XLOC_012185	XLOC_012185	AMZ2P1	chr17:62962667-62971703	A	SD	OK	2.39987	4.55382	0.92412	-2.86717	0.00414166	0.034257	yes
XLOC_008432	XLOC_008432	ANGEL1	chr14:77227905-77279283	A	SD	OK	10.6258	17.565	0.725135	-2.84679	0.00441623	0.0359993	yes
XLOC_006204	XLOC_006204	ANKRD13A	chr12:110437029-110477235	A	SD	OK	6.21977	14.7016	1.24104	-5.56296	2.65238e-08	1.29884e-06	yes
XLOC_011197	XLOC_011197	ANKRD13B	chr17:27916808-27948441	A	SD	OK	1.11969	4.2983	1.94066	-4.65187	3.28935e-06	9.45886e-05	yes
XLOC_003365	XLOC_003365	ANKRD16	chr10:5902877-5931871	A	SD	OK	1.85278	9.95769	2.42612	-7.37062	1.69864e-13	2.42511e-11	yes
XLOC_003189	XLOC_003189	ANKRD2	chr10:99332232-99343641	A	SD	OK	0	1.06555	1.79769e+308	1.79769e+308	0.000262957	0.00391692	yes
XLOC_013180	XLOC_013180	ANKRD24	chr19:4182622-4224812	A	SD	OK	1.06331	2.51813	1.24379	-3.65447	0.000257715	0.00385208	yes
XLOC_003422	XLOC_003422	ANKRD26	chr10:27238719-27389427	A	SD	OK	2.12912	4.29122	1.01113	-5.33386	9.61463e-08	4.06095e-06	yes
XLOC_019491	XLOC_019491	ANKRD28	chr3:15708743-15901319	A	SD	OK	6.74323	13.5251	1.00413	-3.09001	0.00200148	0.0197067	yes
XLOC_022374	XLOC_022374	ANKRD31	chr5:74364121-74532703	A	SD	OK	0.0725313	0.390963	2.43036	-3.72641	0.000194228	0.00307288	yes
XLOC_015261	XLOC_015261	ANKRD36	chr2:97779224-97930466	A	SD	OK	1.39871	2.73544	0.967676	-2.84925	0.00438231	0.0357803	yes
XLOC_016281	XLOC_016281	ANKRD44	chr2:197851385-198175521	A	SD	OK	2.19293	5.14403	1.23004	-3.0046	0.00265932	0.0247078	yes
XLOC_006770	XLOC_006770	ANKS1B	chr12:99039060-100378495	A	SD	OK	0.403665	1.91308	2.24467	-6.17084	6.7927e-10	4.71604e-08	yes
XLOC_025909	XLOC_025909	ANLN	chr7:36363758-36493400	A	SD	OK	1.83295	3.62793	0.984981	-3.50526	0.000456155	0.00601668	yes
XLOC_001828	XLOC_001828	ANP32E	chr1:150190716-150208504	A	SD	OK	2.34781	10.61	2.17603	-4.58815	4.47197e-06	0.00012318	yes
XLOC_015160	XLOC_015160	ANTXR1	chr2:69240275-69476459	A	SD	OK	0.68681	5.11074	2.89555	-5.09426	3.50105e-07	1.32173e-05	yes
XLOC_003000	XLOC_003000	ANTXRL	chr10:47658233-47701446	A	SD	OK	0.226629	1.48077	2.70795	-3.81831	0.000134371	0.00226442	yes
XLOC_000694	XLOC_000694	ANXA9	chr1:150953956-150980854	A	SD	OK	1.59387	12.6421	2.98763	-5.60348	2.10095e-08	1.05952e-06	yes
XLOC_016375	XLOC_016375	AP1S3	chr2:224606651-224702319	A	SD	OK	7.6382	14.7459	0.949006	-2.92398	0.00345582	0.0299401	yes
XLOC_027388	XLOC_027388	AP3M2	chr8:42010463-42029355	A	SD	OK	5.51392	11.7066	1.08618	-2.92611	0.00343231	0.0297619	yes
XLOC_008923	XLOC_008923	APBA2	chr15:29128426-29410516	A	SD	OK	2.74259	9.45989	1.78629	-4.62403	3.76349e-06	0.000106412	yes
XLOC_004870	XLOC_004870	APBB1	chr11:6416352-6440644	A	SD	OK	2.27539	7.81035	1.77927	-3.67592	0.00023699	0.00360157	yes
XLOC_012661	XLOC_012661	APCDD1	chr18:10454624-10488698	A	SD	OK	0.147959	1.9614	3.72862	-4.43296	9.29489e-06	0.000236728	yes
XLOC_018282	XLOC_018282	APOBEC3A,APOBEC3B	chr22:39353526-39388783	A	SD	OK	1.89062	7.24974	1.93907	-3.06463	0.00217938	0.0211013	yes
XLOC_018283	XLOC_018283	APOBEC3C	chr22:39410201-39415674	A	SD	OK	0.0625208	0.789562	3.65865	-3.95138	7.77026e-05	0.00143206	yes
XLOC_018253	XLOC_018253	APOL6	chr22:36044423-36064456	A	SD	OK	0.113454	0.577826	2.34853	-3.24154	0.00118885	0.0131895	yes
XLOC_005235	XLOC_005235	ARAP1	chr11:72396082-72463490	A	SD	OK	11.0865	19.0234	0.778967	-3.77342	0.000161023	0.00265795	yes
XLOC_003441	XLOC_003441	ARHGAP12	chr10:32094426-32217785	A	SD	OK	4.79694	7.78708	0.698968	-3.59467	0.0003248	0.00464787	yes
XLOC_024233	XLOC_024233	ARHGAP18	chr6:129898239-130031370	A	SD	OK	2.06994	7.5159	1.86035	-3.22493	0.00126004	0.0137931	yes
XLOC_005353	XLOC_005353	ARHGAP20	chr11:110447765-110583451	A	SD	OK	0.130367	0.808739	2.63309	-3.54597	0.00039117	0.00534379	yes
XLOC_012053	XLOC_012053	ARHGAP27	chr17:43471267-43503121	A	SD	OK	2.75549	12.952	2.23279	-6.33398	2.38916e-10	1.84868e-08	yes
XLOC_001688	XLOC_001688	ARHGAP29	chr1:94631536-94713321	A	SD	OK	7.84262	20.3135	1.37303	-2.83217	0.00462337	0.0371206	yes
XLOC_027238	XLOC_027238	ARHGEF10	chr8:1772148-1906807	A	SD	OK	1.73432	5.17029	1.57587	-5.31499	1.06664e-07	4.40408e-06	yes
XLOC_001947	XLOC_001947	ARHGEF11	chr1:156904631-157015634	A	SD	OK	7.52923	11.2853	0.58387	-2.95046	0.003173	0.0280289	yes
XLOC_004544	XLOC_004544	ARHGEF17	chr11:73019662-73080462	A	SD	OK	5.2294	15.0501	1.52506	-4.17669	2.95779e-05	0.000638586	yes
XLOC_001926	XLOC_001926	ARHGEF2	chr1:155916431-155952802	A	SD	OK	2.50308	5.76926	1.20468	-3.5766	0.000348087	0.00489374	yes
XLOC_006055	XLOC_006055	ARHGEF25	chr12:58003962-58013301	A	SD	OK	1.36717	3.46451	1.34146	-3.36845	0.000755919	0.0090948	yes
XLOC_007788	XLOC_007788	ARHGEF40	chr14:21538477-21572863	A	SD	OK	1.37886	3.47945	1.33539	-3.62608	0.000287756	0.00420293	yes
XLOC_007378	XLOC_007378	ARHGEF7	chr13:111767623-111958141	A	SD	OK	6.90545	11.804	0.773466	-3.20449	0.00135302	0.0146137	yes
XLOC_023710	XLOC_023710	ARID1B	chr6:157098975-157531913	A	SD	OK	4.50642	7.35427	0.706599	-2.91158	0.00359603	0.0308777	yes
XLOC_009159	XLOC_009159	ARNT2	chr15:80696691-80890277	A	SD	OK	1.18509	3.84408	1.69765	-4.02052	5.80687e-05	0.00112224	yes
XLOC_001835	XLOC_001835	ARNT,CTSK	chr1:150768612-150849244	A	SD	OK	10.2796	19.186	0.900265	-3.32304	0.000890433	0.0103865	yes
XLOC_011020	XLOC_011020	ARRB2	chr17:4613788-4624795	A	SD	OK	6.74514	13.7762	1.03025	-3.58555	0.000336372	0.00476206	yes
XLOC_018411	XLOC_018411	ARVCF	chr22:19863039-20004309	A	SD	OK	7.60769	16.9686	1.15734	-2.91529	0.00355362	0.0305654	yes
XLOC_014975	XLOC_014975	ASAP2	chr2:9346893-9695950	A	SD	OK	1.83696	9.25833	2.33344	-7.18258	6.84119e-13	8.50868e-11	yes
XLOC_003363	XLOC_003363	ASB13	chr10:5680819-5708558	A	SD	OK	2.47863	7.53257	1.6036	-2.76594	0.00567598	0.0423048	yes
XLOC_027834	XLOC_027834	ASPH	chr8:62200524-62627418	A	SD	OK	7.87074	17.1111	1.12036	-6.07852	1.21298e-09	7.95819e-08	yes
XLOC_028712	XLOC_028712	ASS1	chr9:133320093-133376661	A	SD	OK	18.5471	48.3821	1.38327	-2.76806	0.00563909	0.0420918	yes
XLOC_016007	XLOC_016007	ASTL	chr2:96788559-96804175	A	SD	OK	0.0198929	0.456167	4.51924	-2.97604	0.00291994	0.0265096	yes
XLOC_029145	XLOC_029145	ASTN2	chr9:118916070-120177317	A	SD	OK	1.9053	4.84894	1.34765	-4.40697	1.04825e-05	0.000262684	yes
XLOC_004541	XLOC_004541	ATG16L2	chr11:72525450-72540680	A	SD	OK	0.463204	2.19977	2.24763	-3.88	0.000104455	0.00183503	yes
XLOC_020606	XLOC_020606	ATP10D	chr4:47487409-47595503	A	SD	OK	0.0789698	0.448563	2.50594	-3.15513	0.00160428	0.0166276	yes
XLOC_007383	XLOC_007383	ATP11A	chr13:113344361-113541482	A	SD	OK	5.22953	35.5604	2.76552	-13.3639	0	0	yes
XLOC_030541	XLOC_030541	ATP11C	chrX:138808504-139015234	A	SD	OK	2.3054	6.50005	1.49544	-3.34559	0.000821072	0.00971155	yes
XLOC_006742	XLOC_006742	ATP2B1	chr12:89981820-90105848	A	SD	OK	12.8125	28.364	1.14652	-4.02902	5.60109e-05	0.00108974	yes
XLOC_000994	XLOC_000994	ATP2B4	chr1:203595914-203713327	A	SD	OK	7.99539	17.2246	1.10723	-2.96386	0.00303808	0.0271445	yes
XLOC_015856	XLOC_015856	ATP6V1E2	chr2:46717937-46769713	A	SD	OK	2.68895	5.50304	1.03318	-3.24563	0.00117192	0.0130326	yes
XLOC_021043	XLOC_021043	ATP8A1	chr4:42410391-42659158	A	SD	OK	1.19948	5.67879	2.24317	-7.36707	1.74527e-13	2.47426e-11	yes
XLOC_026744	XLOC_026744	ATXN7L1	chr7:105244823-105517040	A	SD	OK	2.10905	6.50404	1.62474	-4.81337	1.48406e-06	4.7756e-05	yes
XLOC_000568	XLOC_000568	ATXN7L2	chr1:110026560-110035420	A	SD	OK	0.969484	2.73942	1.49858	-3.9724	7.11531e-05	0.00132773	yes
XLOC_017504	XLOC_017504	AURKA	chr20:54944436-54967351	A	SD	OK	2.36291	4.36263	0.884633	-2.96918	0.00298596	0.0268848	yes
XLOC_025996	XLOC_025996	AUTS2	chr7:69063904-70258254	A	SD	OK	1.41812	4.12068	1.53891	-4.22271	2.41385e-05	0.000533653	yes
XLOC_012288	XLOC_012288	AZI1	chr17:79163307-79196777	A	SD	OK	3.77573	8.21531	1.12156	-3.22063	0.0012791	0.0139565	yes
XLOC_004071	XLOC_004071	B4GALNT4	chr11:369757-382117	A	SD	OK	9.60598	27.7298	1.52944	-4.37369	1.22162e-05	0.000297022	yes
XLOC_004199	XLOC_004199	B7H6	chr11:17373308-17403315	A	SD	OK	1.6044	3.97197	1.30782	-5.44065	5.30879e-08	2.40772e-06	yes
XLOC_011594	XLOC_011594	BAHCC1	chr17:79373539-79433358	A	SD	OK	0.38161	2.27047	2.57282	-6.61573	3.69729e-11	3.45134e-09	yes
XLOC_001432	XLOC_001432	BAI2	chr1:32192568-32229649	A	SD	OK	0.35018	2.63253	2.91028	-4.71275	2.44397e-06	7.373e-05	yes
XLOC_002960	XLOC_002960	BAMBI	chr10:28966423-28971868	A	SD	OK	8.59475	36.2714	2.0773	-3.80832	0.000139916	0.00234423	yes
XLOC_020754	XLOC_020754	BANK1	chr4:102711595-102995969	A	SD	OK	6.59769	13.7772	1.06225	-4.78583	1.70283e-06	5.38558e-05	yes
XLOC_016331	XLOC_016331	BARD1	chr2:215591443-215674428	A	SD	OK	2.12579	9.15722	2.10691	-3.70407	0.000212168	0.00328092	yes
XLOC_004754	XLOC_004754	BARX2	chr11:129245880-129322174	A	SD	OK	0.0411458	0.804039	4.28845	-3.70913	0.00020797	0.0032283	yes
XLOC_021741	XLOC_021741	BASP1	chr5:17217749-17276943	A	SD	OK	0.0513078	0.781641	3.92926	-3.3877	0.000704813	0.00857664	yes
XLOC_005148	XLOC_005148	BATF2	chr11:64755416-64764517	A	SD	OK	0.0569541	0.40267	2.82173	-2.80077	0.00509811	0.0395841	yes
XLOC_016174	XLOC_016174	BAZ2B	chr2:160175024-160527295	A	SD	OK	1.98887	3.20352	0.687713	-3.08028	0.00206808	0.0202347	yes
XLOC_014496	XLOC_014496	BBC3,MIR3191	chr19:47724078-47736023	A	SD	OK	0.531876	3.94536	2.891	-5.33918	9.33702e-08	3.96003e-06	yes
XLOC_025903	XLOC_025903	BBS9	chr7:33168927-33646134	A	SD	OK	2.92384	5.20149	0.83106	-2.88716	0.00388738	0.0326255	yes
XLOC_013624	XLOC_013624	BCAM,CBLC	chr19:45281125-45324678	A	SD	OK	24.6509	52.2444	1.08364	-3.17187	0.00151459	0.0159177	yes
XLOC_019935	XLOC_019935	BCHE	chr3:165490691-165555293	A	SD	OK	2.23827	18.6053	3.05526	-6.32664	2.50559e-10	1.91682e-08	yes
XLOC_008496	XLOC_008496	BCL11B	chr14:99635624-99737822	A	SD	OK	0.0496984	0.353701	2.83126	-3.44635	0.000568206	0.0072221	yes
XLOC_015317	XLOC_015317	BCL2L11	chr2:111878490-111926167	A	SD	OK	3.2203	8.00107	1.313	-5.17639	2.26215e-07	8.9223e-06	yes
XLOC_000658	XLOC_000658	BCL9	chr1:147013145-147100913	A	SD	OK	6.58604	12.6505	0.941711	-2.85196	0.0043451	0.0355051	yes
XLOC_024259	XLOC_024259	BCLAF1	chr6:136578000-136610989	A	SD	OK	22.1806	38.3179	0.788719	-3.21922	0.00128542	0.0140028	yes
XLOC_030024	XLOC_030024	BCORL1	chrX:129116572-129192058	A	SD	OK	1.16089	2.87031	1.30597	-3.56528	0.000363471	0.00505047	yes
XLOC_028564	XLOC_028564	BDAG1,C9orf174,LOC100499484	chr9:100000707-100139577	A	SD	OK	0.475776	1.27814	1.42569	-3.79671	0.00014663	0.00244661	yes
XLOC_003385	XLOC_003385	BEND7	chr10:13480483-13570545	A	SD	OK	0.52352	2.5099	2.26131	-5.50279	3.73833e-08	1.7584e-06	yes
XLOC_004401	XLOC_004401	BEST1	chr11:61717355-61738167	A	SD	OK	0.0951302	1.42003	3.89988	-5.02903	4.92971e-07	1.80072e-05	yes
XLOC_001527	XLOC_001527	BEST4	chr1:45249256-45253426	A	SD	OK	0	0.632564	1.79769e+308	1.79769e+308	0.00473819	0.0376695	yes
XLOC_006475	XLOC_006475	BHLHE41	chr12:26272958-26278003	A	SD	OK	0.142782	0.947839	2.73083	-3.37388	0.000741173	0.00893329	yes
XLOC_018393	XLOC_018393	BID	chr22:18111615-18257431	A	SD	OK	1.65833	5.37884	1.69756	-4.18428	2.8607e-05	0.000621598	yes
XLOC_016099	XLOC_016099	BIN1	chr2:127805597-127864903	A	SD	OK	8.29504	16.7926	1.01751	-3.38728	0.000705903	0.0085796	yes
XLOC_004630	XLOC_004630	BIRC3	chr11:102188180-102210135	A	SD	OK	0.580566	2.51731	2.11635	-3.35625	0.000790071	0.00938964	yes
XLOC_003632	XLOC_003632	BLNK	chr10:97951353-98031333	A	SD	OK	1.38902	6.3153	2.18478	-4.1547	3.25708e-05	0.000695794	yes
XLOC_009321	XLOC_009321	BMF	chr15:40379941-40401101	A	SD	OK	0.699662	3.98567	2.51009	-8.72757	0	0	yes
XLOC_027313	XLOC_027313	BMP1	chr8:22022652-22069840	A	SD	OK	1.56146	5.16872	1.72691	-3.21983	0.00128266	0.0139803	yes
XLOC_029684	XLOC_029684	BMX	chrX:15518899-15574652	A	SD	OK	0.0830348	1.22969	3.88844	-4.98793	6.10302e-07	2.16305e-05	yes
XLOC_023169	XLOC_023169	BPHL	chr6:3118925-3157783	A	SD	OK	9.44066	20.2596	1.10164	-3.13725	0.00170541	0.0174615	yes
XLOC_011498	XLOC_011498	BPTF	chr17:65821779-65980494	A	SD	OK	10.2559	15.4944	0.595303	-2.97132	0.00296527	0.0267415	yes
XLOC_012019	XLOC_012019	BRCA1	chr17:41196311-41277500	A	SD	OK	0.713647	2.07149	1.53738	-4.86714	1.13225e-06	3.71426e-05	yes
XLOC_007250	XLOC_007250	BRCA2	chr13:32889616-32974383	A	SD	OK	0.197362	0.497842	1.33485	-2.7266	0.00639913	0.0455991	yes
XLOC_008528	XLOC_008528	BRF1	chr14:105675622-105864485	A	SD	OK	7.71841	16.573	1.10246	-4.76798	1.86085e-06	5.81279e-05	yes
XLOC_004090	XLOC_004090	BRSK2	chr11:1411128-1483973	A	SD	OK	0.166545	2.71995	4.0296	-5.86711	4.43466e-09	2.6211e-07	yes
XLOC_013959	XLOC_013959	BSG	chr19:562605-583494	A	SD	OK	2.97495	5.9312	0.99546	-2.68014	0.00735905	0.0499297	yes
XLOC_000360	XLOC_000360	BTBD19	chr1:45274153-45281967	A	SD	OK	0.065651	0.729558	3.47413	-3.86009	0.000113344	0.00196059	yes
XLOC_018864	XLOC_018864	BTD	chr3:15491639-15698478	A	SD	OK	7.14371	18.5745	1.37858	-3.08823	0.00201356	0.0197967	yes
XLOC_000991	XLOC_000991	BTG2	chr1:203274663-203278729	A	SD	OK	4.50815	28.0156	2.63562	-4.66056	3.15354e-06	9.14618e-05	yes
XLOC_023247	XLOC_023247	BTN2A2	chr6:26383323-26395100	A	SD	OK	2.90238	5.83035	1.00635	-3.44106	0.000579444	0.00733276	yes
XLOC_023246	XLOC_023246	BTN3A2	chr6:26365356-26378548	A	SD	OK	1.70855	4.08586	1.25787	-3.88196	0.000103619	0.0018235	yes
XLOC_008954	XLOC_008954	BUB1B,PAK6	chr15:40453209-40569688	A	SD	OK	1.68865	6.53351	1.95199	-4.16028	3.17864e-05	0.000679753	yes
XLOC_012132	XLOC_012132	BZRAP1	chr17:56378593-56494933	A	SD	OK	0.586782	2.50747	2.09534	-5.24711	1.54506e-07	6.26459e-06	yes
XLOC_003332	XLOC_003332	C10orf91	chr10:134246073-134262228	A	SD	OK	0.473234	10.7207	4.50171	-6.05403	1.4127e-09	9.15007e-08	yes
XLOC_003772	XLOC_003772	C10orf91	chr10:134246073-134262228	A	SD	OK	1.06605	9.44638	3.14749	-5.91754	3.26795e-09	1.98357e-07	yes
XLOC_004650	XLOC_004650	C11orf53	chr11:111126706-111159228	A	SD	OK	0.0823884	0.850576	3.36793	-3.77781	0.000158213	0.00261619	yes
XLOC_004628	XLOC_004628	C11orf70	chr11:101918168-101955291	A	SD	OK	0	0.322438	1.79769e+308	1.79769e+308	0.00548715	0.0413741	yes
XLOC_005147	XLOC_005147	C11orf85	chr11:64705013-64739562	A	SD	OK	0.402746	1.42851	1.82657	-3.24529	0.00117331	0.0130408	yes
XLOC_005354	XLOC_005354	C11orf92	chr11:111161525-111179353	A	SD	OK	8.81522	86.0792	3.2876	-11.2456	0	0	yes
XLOC_005128	XLOC_005128	C11orf95	chr11:63448904-63536113	A	SD	OK	0.324889	2.02126	2.63723	-3.39921	0.000675813	0.00828341	yes
XLOC_005856	XLOC_005856	C12orf60	chr12:14956505-15058662	A	SD	OK	1.51459	4.86307	1.68294	-2.97256	0.00295327	0.0266689	yes
XLOC_006447	XLOC_006447	C12orf69	chr12:14956505-15058662	A	SD	OK	0.0638435	0.846089	3.7282	-4.12658	3.68195e-05	0.000767156	yes
XLOC_008051	XLOC_008051	C14orf132	chr14:96505660-96560226	A	SD	OK	0.541137	3.33609	2.62409	-4.18374	2.86752e-05	0.000622411	yes
XLOC_007911	XLOC_007911	C14orf135	chr14:60558113-60601532	A	SD	OK	13.9399	23.3088	0.741656	-2.80744	0.00499364	0.0390342	yes
XLOC_008022	XLOC_008022	C14orf159	chr14:91580356-91691815	A	SD	OK	6.33184	13.7611	1.1199	-5.44129	5.28958e-08	2.40439e-06	yes
XLOC_008397	XLOC_008397	C14orf162	chr14:70036530-70037918	A	SD	OK	0	0.532292	1.79769e+308	1.79769e+308	0.00634699	0.0454191	yes
XLOC_008259	XLOC_008259	C14orf167	chr14:24407939-24438491	A	SD	OK	7.30231	12.3958	0.763421	-3.15607	0.0015991	0.0166151	yes
XLOC_007799	XLOC_007799	C14orf93	chr14:23440360-23479360	A	SD	OK	0.422621	2.63279	2.63915	-3.64664	0.000265696	0.00394324	yes
XLOC_009135	XLOC_009135	C15orf27	chr15:76352298-76603839	A	SD	OK	0.862656	2.30512	1.41798	-2.94921	0.00318584	0.0281301	yes
XLOC_008945	XLOC_008945	C15orf41	chr15:36871811-37110707	A	SD	OK	1.33766	2.55356	0.932801	-2.75437	0.00588049	0.0433352	yes
XLOC_009322	XLOC_009322	C15orf56	chr15:40453209-40569688	A	SD	OK	0	0.342251	1.79769e+308	1.79769e+308	0.00680692	0.0474215	yes
XLOC_009996	XLOC_009996	C16orf45	chr16:15528324-15682116	A	SD	OK	0.639625	5.92342	3.21113	-4.71763	2.38603e-06	7.24131e-05	yes
XLOC_010759	XLOC_010759	C16orf74	chr16:85741123-85784689	A	SD	OK	0.207961	2.12453	3.35276	-3.71328	0.000204589	0.00319342	yes
XLOC_010445	XLOC_010445	C16orf89	chr16:5094122-5116146	A	SD	OK	0.38659	1.63616	2.08144	-3.17769	0.00148456	0.0156589	yes
XLOC_009955	XLOC_009955	C16orf96	chr16:4606490-4650318	A	SD	OK	0.0943466	0.654485	2.79432	-4.06151	4.87555e-05	0.000969039	yes
XLOC_011839	XLOC_011839	C17orf63	chr17:27082995-27169841	A	SD	OK	10.3794	15.2423	0.554355	-3.03896	0.002374	0.0226534	yes
XLOC_011360	XLOC_011360	C17orf69,CRHR1,MGC57346	chr17:43697709-43913194	A	SD	OK	12.6293	23.6602	0.90569	-3.22391	0.00126455	0.013835	yes
XLOC_011483	XLOC_011483	C17orf72	chr17:62075710-62097994	A	SD	OK	0.0813916	0.831551	3.35285	-4.11661	3.84481e-05	0.000794739	yes
XLOC_011670	XLOC_011670	C17orf85	chr17:3705459-3749549	A	SD	OK	7.60052	12.2527	0.688928	-2.80417	0.00504465	0.039251	yes
XLOC_013217	XLOC_013217	C19orf45	chr19:7562444-7573514	A	SD	OK	0.42452	1.71989	2.01841	-2.7369	0.00620207	0.0447932	yes
XLOC_013251	XLOC_013251	C19orf66	chr19:10196788-10213425	A	SD	OK	1.73188	5.35514	1.62859	-3.15771	0.00159012	0.0165485	yes
XLOC_001160	XLOC_001160	C1orf229	chr1:247269288-247275719	A	SD	OK	0.154624	0.784408	2.34284	-3.13428	0.00172279	0.0176015	yes
XLOC_001226	XLOC_001226	C1orf233	chr1:1533387-1535476	A	SD	OK	9.05607	28.1811	1.63777	-2.82227	0.00476845	0.0378359	yes
XLOC_000684	XLOC_000684	C1orf51	chr1:150254959-150259503	A	SD	OK	0.693425	5.49148	2.98539	-6.38992	1.65969e-10	1.34051e-08	yes
XLOC_000697	XLOC_000697	C1orf56,GABPB2,MLLT11	chr1:151020258-151098017	A	SD	OK	4.1153	7.57291	0.87985	-3.18691	0.00143799	0.015287	yes
XLOC_000592	XLOC_000592	C1orf88	chr1:111889183-111895639	A	SD	OK	0.231979	0.800259	1.78647	-2.82853	0.00467618	0.0374157	yes
XLOC_001092	XLOC_001092	C1orf95	chr1:226736500-226796915	A	SD	OK	0.0454499	0.689527	3.92326	-4.57962	4.65832e-06	0.000127965	yes
XLOC_018537	XLOC_018537	C1QTNF6	chr22:37576205-37596030	A	SD	OK	0.603717	7.81785	3.69483	-8.25745	2.22045e-16	4.68907e-14	yes
XLOC_006370	XLOC_006370	C1R	chr12:7187514-7246383	A	SD	OK	3.14804	13.0427	2.05072	-5.35345	8.62916e-08	3.6985e-06	yes
XLOC_017291	XLOC_017291	C20orf27	chr20:3734131-3748452	A	SD	OK	6.07872	20.3124	1.74052	-2.78638	0.00533007	0.0406318	yes
XLOC_016970	XLOC_016970	C20orf94	chr20:10415835-10609484	A	SD	OK	4.92836	8.76572	0.830765	-4.90591	9.29972e-07	3.13411e-05	yes
XLOC_017717	XLOC_017717	C21orf63	chr21:33784751-33887697	A	SD	OK	0.209613	0.8074	1.94556	-2.77448	0.00552896	0.0415759	yes
XLOC_018310	XLOC_018310	C22orf46	chr22:42084946-42094141	A	SD	OK	5.71942	9.87169	0.787427	-3.08779	0.00201651	0.0198161	yes
XLOC_017930	XLOC_017930	C2CD2	chr21:43305204-43374110	A	SD	OK	2.48005	5.5544	1.16326	-3.49058	0.000481965	0.00631194	yes
XLOC_015270	XLOC_015270	C2orf15	chr2:99613723-99771393	A	SD	OK	0.987534	4.13965	2.06761	-3.55844	0.000373061	0.0051473	yes
XLOC_016449	XLOC_016449	C2orf54	chr2:241825464-241835573	A	SD	OK	0.127155	1.7971	3.821	-4.22279	2.41297e-05	0.000533653	yes
XLOC_016026	XLOC_016026	C2orf55	chr2:99410308-99552684	A	SD	OK	0.0234971	0.434696	4.20945	-3.63547	0.000277472	0.00407622	yes
XLOC_015948	XLOC_015948	C2orf81	chr2:74641302-74648785	A	SD	OK	1.05868	2.76196	1.38343	-2.92517	0.00344265	0.0298388	yes
XLOC_015661	XLOC_015661	C2orf82,GIGYF2	chr2:233562014-233741107	A	SD	OK	10.0079	14.8328	0.567644	-2.80662	0.00500649	0.0390973	yes
XLOC_019631	XLOC_019631	C3orf18	chr3:50595455-50628907	A	SD	OK	3.09068	7.17092	1.21423	-3.48954	0.000483855	0.0063326	yes
XLOC_019213	XLOC_019213	C3orf37	chr3:128997679-129025019	A	SD	OK	10.7346	19.3723	0.851724	-3.05978	0.00221502	0.0213834	yes
XLOC_019682	XLOC_019682	C3orf67	chr3:58727736-59035715	A	SD	OK	0.950103	2.66958	1.49046	-4.14635	3.37812e-05	0.000713772	yes
XLOC_021915	XLOC_021915	C5orf30	chr5:102594441-102614361	A	SD	OK	6.29777	38.8629	2.62548	-5.79071	7.00911e-09	3.9581e-07	yes
XLOC_022089	XLOC_022089	C5orf62	chr5:150157507-150176298	A	SD	OK	0.105542	1.51021	3.83887	-4.33481	1.45886e-05	0.000345612	yes
XLOC_024250	XLOC_024250	C6orf192	chr6:133090506-133119747	A	SD	OK	1.69942	8.45074	2.31403	-3.59312	0.000326741	0.00465825	yes
XLOC_023347	XLOC_023347	C6orf48,SNORD52	chr6:31802692-31807541	A	SD	OK	42.8936	106.889	1.31728	-4.28152	1.85622e-05	0.000423774	yes
XLOC_025921	XLOC_025921	C7orf10	chr7:40174574-40900366	A	SD	OK	0.53424	1.53259	1.52041	-2.84067	0.00450183	0.0365364	yes
XLOC_025890	XLOC_025890	C7orf41	chr7:30174551-30202382	A	SD	OK	0.871643	3.94065	2.17662	-5.43844	5.37487e-08	2.43225e-06	yes
XLOC_027444	XLOC_027444	C8orf34	chr8:69214535-69731258	A	SD	OK	0.0623202	0.867623	3.7993	-4.70748	2.50803e-06	7.5438e-05	yes
XLOC_028704	XLOC_028704	C9orf106	chr9:132083294-132091675	A	SD	OK	0.743544	4.14567	2.47912	-4.47949	7.48203e-06	0.000195468	yes
XLOC_028790	XLOC_028790	C9orf169,RNF224,SLC34A3	chr9:140114245-140131782	A	SD	OK	3.91623	8.84947	1.17612	-2.68562	0.00723959	0.0492676	yes
XLOC_028616	XLOC_028616	C9orf43	chr9:116169517-116192270	A	SD	OK	1.03219	2.31666	1.16633	-3.12961	0.00175038	0.0178319	yes
XLOC_028524	XLOC_028524	C9orf47,S1PR3	chr9:91605777-91619926	A	SD	OK	0.315319	1.53812	2.28629	-3.5135	0.000442239	0.00587517	yes
XLOC_028382	XLOC_028382	C9orf93	chr9:15552945-15974017	A	SD	OK	0.493581	1.10067	1.15703	-2.90133	0.00371582	0.0315734	yes
XLOC_009438	XLOC_009438	CA12	chr15:63615729-63674075	A	SD	OK	4.36469	23.7436	2.44359	-4.57187	4.83388e-06	0.000131894	yes
XLOC_007503	XLOC_007503	CAB39L	chr13:49882785-50018221	A	SD	OK	15.2145	32.3108	1.08657	-3.42704	0.000610189	0.00765493	yes
XLOC_012689	XLOC_012689	CABLES1	chr18:20714527-20840710	A	SD	OK	0.675283	2.77649	2.0397	-3.38402	0.000714316	0.0086559	yes
XLOC_017530	XLOC_017530	CABLES2	chr20:60963685-60982339	A	SD	OK	2.56583	5.22537	1.02611	-2.93291	0.00335801	0.0292788	yes
XLOC_000440	XLOC_000440	CACHD1	chr1:64936475-65158741	A	SD	OK	0.0625904	0.532089	3.08765	-3.74733	0.000178725	0.00287144	yes
XLOC_011418	XLOC_011418	CACNA1G	chr17:48633567-48704832	A	SD	OK	0.0736425	0.634189	3.1063	-4.07471	4.60722e-05	0.000928409	yes
XLOC_009883	XLOC_009883	CACNA1H	chr16:1203240-1275254	A	SD	OK	1.20362	3.42448	1.50851	-3.64554	0.000266832	0.0039543	yes
XLOC_002932	XLOC_002932	CACNB2	chr10:18429605-18948150	A	SD	OK	1.86093	3.93335	1.07973	-3.51354	0.000442183	0.00587517	yes
XLOC_005930	XLOC_005930	CACNB3	chr12:49208214-49222726	A	SD	OK	5.13384	9.31595	0.859664	-3.14018	0.00168842	0.0173225	yes
XLOC_005376	XLOC_005376	CADM1	chr11:115044344-115375241	A	SD	OK	0.232886	1.36492	2.55112	-3.4428	0.000575726	0.00729937	yes
XLOC_026240	XLOC_026240	CALD1	chr7:134464163-134656303	A	SD	OK	72.9812	458.277	2.65062	-3.54281	0.000395884	0.00537919	yes
XLOC_026819	XLOC_026819	CALD1	chr7:134464163-134656303	A	SD	OK	1.65088	9.47834	2.5214	-3.66071	0.00025152	0.00378269	yes
XLOC_002910	XLOC_002910	CAMK1D,LOC283070	chr10:12391517-12877545	A	SD	OK	0.375767	2.86244	2.92934	-6.74928	1.48577e-11	1.46931e-09	yes
XLOC_026519	XLOC_026519	CAMK2B	chr7:44256742-44365230	A	SD	OK	2.95087	13.1187	2.15242	-4.36442	1.2746e-05	0.000307985	yes
XLOC_021229	XLOC_021229	CAMK2D	chr4:114372187-114683083	A	SD	OK	1.00576	6.11928	2.60508	-7.14034	9.31033e-13	1.11028e-10	yes
XLOC_003568	XLOC_003568	CAMK2G	chr10:75572256-75634349	A	SD	OK	5.53892	9.72334	0.811847	-3.57071	0.000356015	0.00497269	yes
XLOC_001347	XLOC_001347	CAMK2N1	chr1:20808883-20812728	A	SD	OK	8.04175	264.451	5.03935	-7.63016	2.35367e-14	3.78698e-12	yes
XLOC_011671	XLOC_011671	CAMKK1	chr17:3763517-3796337	A	SD	OK	1.94477	8.98097	2.20727	-5.36433	8.1252e-08	3.5122e-06	yes
XLOC_015099	XLOC_015099	CAMKMT	chr2:44589042-44999919	A	SD	OK	0.571844	1.99821	1.80501	-3.21787	0.00129147	0.0140462	yes
XLOC_008983	XLOC_008983	CAPN3	chr15:42651697-42704515	A	SD	OK	1.46768	3.1505	1.10204	-2.93855	0.00329756	0.02889	yes
XLOC_004570	XLOC_004570	CAPN5,OMP	chr11:76777991-76837198	A	SD	OK	0.757145	4.49892	2.57094	-3.95209	7.74706e-05	0.00142908	yes
XLOC_006486	XLOC_006486	CAPRIN2	chr12:30862449-30907864	A	SD	OK	5.73332	12.2812	1.099	-3.74825	0.000178076	0.00286973	yes
XLOC_006712	XLOC_006712	CAPS2	chr12:75669758-75723836	A	SD	OK	0.787461	2.11222	1.42348	-3.78508	0.000153658	0.00255546	yes
XLOC_004503	XLOC_004503	CARNS1	chr11:67178599-67193078	A	SD	OK	3.26606	8.03616	1.29895	-3.36571	0.00076346	0.00914753	yes
XLOC_006470	XLOC_006470	CASC1	chr12:25205180-25348094	A	SD	OK	0.526853	1.30175	1.30498	-3.09576	0.00196312	0.0194517	yes
XLOC_030233	XLOC_030233	CASK	chrX:41374188-41782728	A	SD	OK	4.0832	7.14936	0.808115	-3.14136	0.00168167	0.0172755	yes
XLOC_015539	XLOC_015539	CASP8	chr2:202098165-202152434	A	SD	OK	3.89507	6.40271	0.717034	-3.17445	0.00150121	0.0158099	yes
XLOC_021993	XLOC_021993	CATSPER3,PCBD2	chr5:134240045-134347586	A	SD	OK	5.9564	23.4672	1.97813	-4.49724	6.88426e-06	0.000182676	yes
XLOC_017054	XLOC_017054	CBFA2T2	chr20:32077896-32262264	A	SD	OK	9.27058	21.3136	1.20104	-4.51441	6.34944e-06	0.000170043	yes
XLOC_012961	XLOC_012961	CBLN2	chr18:70203914-70211723	A	SD	OK	6.33694	133.682	4.39888	-13.0572	0	0	yes
XLOC_011576	XLOC_011576	CBX2	chr17:77751949-77762131	A	SD	OK	2.82228	7.62278	1.43346	-3.59867	0.00031985	0.00460534	yes
XLOC_018561	XLOC_018561	CBX6	chr22:39257291-39268304	A	SD	OK	28.8219	75.118	1.382	-2.9185	0.00351718	0.030342	yes
XLOC_020550	XLOC_020550	CC2D2A	chr4:15471488-15603180	A	SD	OK	1.75271	5.63805	1.68561	-4.22429	2.39694e-05	0.000531654	yes
XLOC_018939	XLOC_018939	CCBP2	chr3:42846149-42908775	A	SD	OK	0.478929	1.60679	1.7463	-3.05749	0.00223196	0.0215366	yes
XLOC_021363	XLOC_021363	CCDC110	chr4:186347334-186393882	A	SD	OK	1.38941	2.43933	0.81201	-2.77173	0.00557592	0.0417797	yes
XLOC_018312	XLOC_018312	CCDC134	chr22:42196633-42228862	A	SD	OK	2.31993	6.67258	1.52416	-3.02151	0.00251519	0.0236176	yes
XLOC_019804	XLOC_019804	CCDC14	chr3:123632273-123680287	A	SD	OK	9.36254	20.9922	1.16488	-5.75989	8.41674e-09	4.63676e-07	yes
XLOC_016172	XLOC_016172	CCDC148	chr2:159023161-159313265	A	SD	OK	0.322329	0.861558	1.41841	-2.98314	0.00285305	0.0260893	yes
XLOC_019209	XLOC_019209	CCDC48	chr3:128715169-128759585	A	SD	OK	0.648754	1.93378	1.57568	-2.82228	0.00476841	0.0378359	yes
XLOC_019833	XLOC_019833	CCDC48	chr3:128715169-128759585	A	SD	OK	0.376251	1.613	2.09998	-2.95297	0.00314736	0.0278703	yes
XLOC_006729	XLOC_006729	CCDC59	chr12:82745518-82873016	A	SD	OK	12.0874	21.4872	0.829977	-2.74618	0.0060293	0.0439722	yes
XLOC_022585	XLOC_022585	CCDC69	chr5:150560612-150603654	A	SD	OK	0.507766	2.77379	2.44962	-3.53735	0.000404168	0.00546976	yes
XLOC_016116	XLOC_016116	CCDC74B	chr2:130887195-130902697	A	SD	OK	3.27427	7.0459	1.10561	-3.55165	0.000382826	0.00525103	yes
XLOC_004584	XLOC_004584	CCDC83	chr11:85539768-85631335	A	SD	OK	0.0450682	1.45774	5.01548	-5.30725	1.11293e-07	4.58586e-06	yes
XLOC_015130	XLOC_015130	CCDC85A	chr2:56402280-56613367	A	SD	OK	0.151999	0.79365	2.38444	-3.36595	0.000762799	0.00914502	yes
XLOC_015881	XLOC_015881	CCDC85A	chr2:56402280-56613367	A	SD	OK	0.102891	0.694351	2.75455	-3.01309	0.002586	0.0241451	yes
XLOC_004440	XLOC_004440	CCDC88B	chr11:64106367-64125052	A	SD	OK	0.596373	1.81152	1.60291	-3.74789	0.000178326	0.00286982	yes
XLOC_008461	XLOC_008461	CCDC88C	chr14:91737665-91884206	A	SD	OK	2.88121	7.79503	1.43588	-3.94495	7.98161e-05	0.00146435	yes
XLOC_016089	XLOC_016089	CCDC93	chr2:118673053-118771739	A	SD	OK	3.98957	8.35583	1.06655	-3.57061	0.000356156	0.00497269	yes
XLOC_015634	XLOC_015634	CCL20	chr2:228678557-228682280	A	SD	OK	0.146482	0.830069	2.50251	-2.68885	0.0071699	0.0489285	yes
XLOC_027927	XLOC_027927	CCNE2	chr8:95835508-95907482	A	SD	OK	1.01173	3.90802	1.94961	-4.05314	5.05354e-05	0.000995631	yes
XLOC_020697	XLOC_020697	CCNG2	chr4:78075840-78091876	A	SD	OK	12.3383	69.1435	2.48645	-5.84415	5.09158e-09	2.97468e-07	yes
XLOC_021134	XLOC_021134	CCNG2	chr4:78075840-78091876	A	SD	OK	0.226879	1.84591	3.02434	-4.57647	4.72886e-06	0.000129377	yes
XLOC_013598	XLOC_013598	CD177	chr19:43857824-43867480	A	SD	OK	0.73661	4.54695	2.62593	-3.77485	0.000160103	0.00264529	yes
XLOC_019760	XLOC_019760	CD200	chr3:112051915-112100774	A	SD	OK	0	1.16336	1.79769e+308	1.79769e+308	3.78999e-06	0.000106863	yes
XLOC_019746	XLOC_019746	CD47	chr3:107761940-107809935	A	SD	OK	5.65411	14.6191	1.37049	-4.87277	1.10046e-06	3.63303e-05	yes
XLOC_004977	XLOC_004977	CD59	chr11:33724555-33758025	A	SD	OK	11.1666	19.7385	0.821823	-2.96603	0.00301671	0.0269893	yes
XLOC_004272	XLOC_004272	CD82	chr11:44587140-44641315	A	SD	OK	4.56118	16.5964	1.86339	-3.02913	0.00245263	0.023213	yes
XLOC_023201	XLOC_023201	CD83	chr6:14117486-14137148	A	SD	OK	1.05781	4.50678	2.09102	-4.37431	1.21816e-05	0.000297022	yes
XLOC_018130	XLOC_018130	CDC45	chr22:19467413-19508358	A	SD	OK	0.941984	2.56081	1.44282	-2.7551	0.00586741	0.0432546	yes
XLOC_015466	XLOC_015466	CDCA7	chr2:174219560-174233718	A	SD	OK	0.78075	3.42162	2.13175	-4.36487	1.27196e-05	0.000307714	yes
XLOC_026436	XLOC_026436	CDCA7L	chr7:21582832-21986082	A	SD	OK	3.25838	11.1375	1.7732	-5.00584	5.56183e-07	1.99566e-05	yes
XLOC_008246	XLOC_008246	CDH24	chr14:23516269-23526747	A	SD	OK	1.80825	5.98877	1.72766	-4.88304	1.04463e-06	3.47177e-05	yes
XLOC_017202	XLOC_017202	CDH26	chr20:58530877-58617513	A	SD	OK	0.418139	5.27089	3.65599	-9.24328	0	0	yes
XLOC_003118	XLOC_003118	CDHR1	chr10:85954411-85979376	A	SD	OK	0.0133284	0.777029	5.86539	-5.19213	2.07902e-07	8.28056e-06	yes
XLOC_001227	XLOC_001227	CDK11A,CDK11B,SLC35E2	chr1:1570602-1680767	A	SD	OK	32.4606	44.5865	0.457919	-2.75918	0.00579474	0.0429217	yes
XLOC_001008	XLOC_001008	CDK18	chr1:205473683-205501921	A	SD	OK	0.26859	1.52516	2.50548	-3.50278	0.00046043	0.00606075	yes
XLOC_007227	XLOC_007227	CDK8	chr13:26828123-26979347	A	SD	OK	4.68526	24.8724	2.40835	-5.59083	2.25993e-08	1.12569e-06	yes
XLOC_003388	XLOC_003388	CDNF	chr10:14860148-14879983	A	SD	OK	0.47968	1.92455	2.00437	-4.04982	5.12561e-05	0.00100592	yes
XLOC_005452	XLOC_005452	CDON	chr11:125826500-125933187	A	SD	OK	0.505399	2.55208	2.33618	-5.08391	3.69745e-07	1.38299e-05	yes
XLOC_014296	XLOC_014296	CEBPA	chr19:33790833-33793430	A	SD	OK	3.7795	14.1535	1.90489	-2.95108	0.00316667	0.0280075	yes
XLOC_028733	XLOC_028733	CEL	chr9:135937037-135947248	A	SD	OK	0.139	0.973733	2.80844	-3.52329	0.000426233	0.00569988	yes
XLOC_000566	XLOC_000566	CELSR2	chr1:109792310-109818515	A	SD	OK	2.46909	11.2514	2.18806	-6.53704	6.27469e-11	5.43619e-09	yes
XLOC_021201	XLOC_021201	CENPE	chr4:104026863-104119566	A	SD	OK	0.811889	1.6552	1.02765	-3.7567	0.000172169	0.00279678	yes
XLOC_029928	XLOC_029928	CENPI	chrX:100353164-100418953	A	SD	OK	0.568553	1.30762	1.20157	-2.68318	0.00729251	0.0495612	yes
XLOC_011778	XLOC_011778	CENPV	chr17:16119333-16256812	A	SD	OK	0.439177	2.06992	2.2367	-2.72135	0.00650165	0.0460949	yes
XLOC_002302	XLOC_002302	CEP170	chr1:243287702-243418708	A	SD	OK	3.97201	6.6774	0.749416	-4.4	1.08249e-05	0.000268798	yes
XLOC_017072	XLOC_017072	CEP250	chr20:34042977-34101049	A	SD	OK	2.91591	6.43896	1.14288	-4.21808	2.46387e-05	0.000541757	yes
XLOC_006737	XLOC_006737	CEP290	chr12:88429267-88535993	A	SD	OK	1.7827	4.03536	1.17863	-3.20345	0.00135792	0.0146353	yes
XLOC_003164	XLOC_003164	CEP55	chr10:95256368-95288849	A	SD	OK	1.19691	2.50912	1.06786	-2.82803	0.00468355	0.0374271	yes
XLOC_015150	XLOC_015150	CEP68	chr2:65283494-65357435	A	SD	OK	1.17697	3.43233	1.54411	-4.06425	4.81862e-05	0.000961495	yes
XLOC_028501	XLOC_028501	CEP78	chr9:80850990-80893433	A	SD	OK	2.07634	5.77272	1.47521	-4.57495	4.76334e-06	0.000130144	yes
XLOC_018630	XLOC_018630	CERK	chr22:47080306-47134152	A	SD	OK	0.128857	3.22411	4.64506	-6.45895	1.05432e-10	8.94316e-09	yes
XLOC_014242	XLOC_014242	CERS1	chr19:18979360-19006953	A	SD	OK	2.5232	8.34807	1.72619	-3.18169	0.00146418	0.0155067	yes
XLOC_010202	XLOC_010202	CES3	chr16:66995131-67009052	A	SD	OK	0.151681	0.806973	2.41148	-2.71256	0.00667667	0.0467976	yes
XLOC_010203	XLOC_010203	CES4A	chr16:67022491-67043659	A	SD	OK	0.191206	1.14183	2.57815	-4.00454	6.21395e-05	0.00118845	yes
XLOC_009040	XLOC_009040	CGNL1	chr15:57668702-57842987	A	SD	OK	1.38485	4.6784	1.75628	-5.82378	5.7532e-09	3.3041e-07	yes
XLOC_015789	XLOC_015789	CGREF1	chr2:27309452-27341995	A	SD	OK	2.58884	5.6439	1.12439	-2.72995	0.00633431	0.0454191	yes
XLOC_002298	XLOC_002298	CHML,OPN3	chr1:241695433-241803701	A	SD	OK	1.43295	5.5335	1.9492	-6.39734	1.58106e-10	1.28726e-08	yes
XLOC_016220	XLOC_016220	CHN1	chr2:175664041-175870107	A	SD	OK	0.0609796	0.4148	2.76602	-3.34097	0.000834855	0.00985731	yes
XLOC_009539	XLOC_009539	CHRNA3	chr15:78857851-78913637	A	SD	OK	0.0706563	0.420592	2.57353	-3.02598	0.00247829	0.0233903	yes
XLOC_009148	XLOC_009148	CHRNA5	chr15:78857851-78913637	A	SD	OK	1.20879	4.16334	1.78418	-3.88236	0.000103447	0.00182205	yes
XLOC_016036	XLOC_016036	CHST10	chr2:101008321-101034130	A	SD	OK	3.22406	9.62202	1.57746	-2.74084	0.00612831	0.0444346	yes
XLOC_003745	XLOC_003745	CHST15	chr10:125767181-125853053	A	SD	OK	0.105542	0.479696	2.1843	-2.98063	0.00287655	0.0262096	yes
XLOC_009879	XLOC_009879	CHTF18	chr16:838527-850733	A	SD	OK	2.54036	5.24862	1.04691	-2.98396	0.00284541	0.0260664	yes
XLOC_006855	XLOC_006855	CIT,MIR1178	chr12:120123594-120315100	A	SD	OK	0.429552	1.2478	1.53848	-3.48009	0.000501243	0.00650557	yes
XLOC_019980	XLOC_019980	CLCN2	chr3:184053716-184079421	A	SD	OK	2.01618	4.82746	1.25964	-3.78281	0.000155069	0.00256984	yes
XLOC_005826	XLOC_005826	CLEC2D	chr12:9822307-9852151	A	SD	OK	1.33031	2.7123	1.02775	-2.8089	0.00497115	0.0389127	yes
XLOC_030631	XLOC_030631	CLIC2	chrX:154505499-154611663	A	SD	OK	0.134749	0.626864	2.21788	-3.16049	0.00157505	0.0164254	yes
XLOC_026019	XLOC_026019	CLIP2	chr7:73703759-73820273	A	SD	OK	0.362032	1.05714	1.54598	-3.06457	0.00217982	0.0211013	yes
XLOC_008488	XLOC_008488	CLMN	chr14:95648274-95786245	A	SD	OK	2.70145	6.03767	1.16026	-2.95319	0.00314504	0.0278669	yes
XLOC_001458	XLOC_001458	CLSPN	chr1:36186538-36235583	A	SD	OK	0.257566	0.772819	1.58519	-3.11994	0.00180886	0.0182807	yes
XLOC_001275	XLOC_001275	CLSTN1	chr1:9711789-9884550	A	SD	OK	33.5364	81.9217	1.28852	-3.59684	0.000322111	0.00462144	yes
XLOC_005800	XLOC_005800	CLSTN3,MATL2963	chr12:7246441-7311663	A	SD	OK	16.2323	34.0072	1.06698	-2.98412	0.00284397	0.026065	yes
XLOC_007361	XLOC_007361	CLYBL	chr13:100258918-100549388	A	SD	OK	1.17969	3.40615	1.52973	-2.73578	0.00622322	0.044882	yes
XLOC_022251	XLOC_022251	CMBL	chr5:10277706-10308168	A	SD	OK	3.09321	18.3091	2.56539	-5.28182	1.27908e-07	5.2598e-06	yes
XLOC_015729	XLOC_015729	CMPK2	chr2:6980683-7007180	A	SD	OK	0.115929	0.65407	2.4962	-2.89007	0.00385154	0.0324397	yes
XLOC_018892	XLOC_018892	CMTM7	chr3:32433162-32496333	A	SD	OK	0.312176	1.64607	2.39859	-3.06339	0.00218846	0.0211572	yes
XLOC_015258	XLOC_015258	CNNM4	chr2:97426638-97477628	A	SD	OK	4.78879	9.72215	1.02161	-2.71211	0.0066857	0.0468184	yes
XLOC_006094	XLOC_006094	CNOT2	chr12:70636773-70748773	A	SD	OK	13.225	21.51	0.701733	-2.70647	0.00680022	0.0474074	yes
XLOC_018815	XLOC_018815	CNTN4	chr3:2140549-3099645	A	SD	OK	0.216366	0.694241	1.68196	-2.73939	0.00615533	0.0445032	yes
XLOC_011318	XLOC_011318	CNTNAP1	chr17:40834631-40852011	A	SD	OK	0.11387	0.762845	2.74401	-3.66884	0.00024365	0.00368345	yes
XLOC_028945	XLOC_028945	CNTNAP3	chr9:39072563-39288410	A	SD	OK	0.328303	1.10755	1.75427	-4.49579	6.9311e-06	0.000183679	yes
XLOC_026542	XLOC_026542	COBL	chr7:51083754-51384598	A	SD	OK	9.9045	22.8221	1.20427	-4.57844	4.68454e-06	0.000128337	yes
XLOC_015434	XLOC_015434	COBLL1	chr2:165536426-165812035	A	SD	OK	0.209892	0.879958	2.06779	-3.09221	0.00198671	0.0195993	yes
XLOC_016188	XLOC_016188	COBLL1	chr2:165536426-165812035	A	SD	OK	15.8941	28.8313	0.859143	-2.8335	0.0046041	0.037054	yes
XLOC_001431	XLOC_001431	COL16A1	chr1:32117847-32169768	A	SD	OK	0.22114	3.45919	3.9674	-6.2051	5.4663e-10	3.84786e-08	yes
XLOC_017804	XLOC_017804	COL18A1	chr21:46825046-46962385	A	SD	OK	1.53812	6.39664	2.05615	-4.79329	1.6407e-06	5.21346e-05	yes
XLOC_028619	XLOC_028619	COL27A1	chr9:116918230-117072975	A	SD	OK	0.158119	0.83738	2.40487	-3.42346	0.000618293	0.00771839	yes
XLOC_015506	XLOC_015506	COL3A1,MIR3606	chr2:189839098-189877472	A	SD	OK	0.0273449	0.377689	3.78785	-4.22116	2.43047e-05	0.000536158	yes
XLOC_028752	XLOC_028752	COL5A1	chr9:137533651-137736688	A	SD	OK	0.11715	0.585173	2.32051	-3.0173	0.00255039	0.0238818	yes
XLOC_016262	XLOC_016262	COL5A2	chr2:189896640-190305805	A	SD	OK	0.675472	4.90591	2.86055	-6.67149	2.53226e-11	2.4446e-09	yes
XLOC_001495	XLOC_001495	COL9A2	chr1:40765999-40782939	A	SD	OK	0.453713	6.82228	3.9104	-7.10713	1.18483e-12	1.38046e-10	yes
XLOC_012814	XLOC_012814	COLEC12	chr18:318218-500731	A	SD	OK	2.31487	20.1609	3.12256	-6.34468	2.22886e-10	1.74462e-08	yes
XLOC_019489	XLOC_019489	COLQ,HACL1	chr3:15491639-15698478	A	SD	OK	9.37719	26.4493	1.496	-3.51597	0.000438158	0.00583242	yes
XLOC_005783	XLOC_005783	COPS7A	chr12:6833149-6841041	A	SD	OK	24.6137	36.6698	0.575132	-2.93279	0.00335927	0.0292788	yes
XLOC_006035	XLOC_006035	COQ10A	chr12:56660641-56664750	A	SD	OK	4.42138	9.11956	1.04447	-2.72773	0.00637715	0.0455225	yes
XLOC_014215	XLOC_014215	CPAMD8	chr19:17003761-17137625	A	SD	OK	0.0134454	0.575974	5.42082	-3.52973	0.00041598	0.00559156	yes
XLOC_010335	XLOC_010335	CPNE7	chr16:89642167-89663654	A	SD	OK	6.61478	23.8295	1.84898	-6.1416	8.16935e-10	5.57634e-08	yes
XLOC_015575	XLOC_015575	CPS1	chr2:211342351-211543831	A	SD	OK	2.90634	5.90208	1.02202	-4.22782	2.35968e-05	0.000524538	yes
XLOC_029219	XLOC_029219	CRAT	chr9:131857072-131873070	A	SD	OK	17.4774	35.857	1.03676	-3.55229	0.000381894	0.0052418	yes
XLOC_025883	XLOC_025883	CREB5	chr7:28338939-28865626	A	SD	OK	0.42932	1.40401	1.70943	-2.77039	0.00559884	0.0418559	yes
XLOC_005282	XLOC_005282	CREBZF	chr11:85358962-85376325	A	SD	OK	11.2375	25.9303	1.20631	-4.59091	4.41322e-06	0.000121888	yes
XLOC_020971	XLOC_020971	CRMP1	chr4:5712906-5894785	A	SD	OK	0.394931	1.05541	1.41814	-3.17697	0.00148821	0.0156811	yes
XLOC_010628	XLOC_010628	CRNDE	chr16:54942306-54964503	A	SD	OK	11.3369	42.3638	1.9018	-5.2207	1.78244e-07	7.18397e-06	yes
XLOC_000141	XLOC_000141	CROCC	chr1:17243449-17299474	A	SD	OK	1.87446	4.15012	1.14667	-3.59728	0.000321562	0.00461688	yes
XLOC_001322	XLOC_001322	CROCCP2	chr1:16944181-16961662	A	SD	OK	3.17414	5.81753	0.87404	-2.87876	0.00399237	0.0332836	yes
XLOC_013394	XLOC_013394	CRTC1	chr19:18794424-18893154	A	SD	OK	7.55812	12.9279	0.774389	-2.80923	0.00496608	0.0389025	yes
XLOC_009220	XLOC_009220	CRTC3	chr15:91073140-91188685	A	SD	OK	3.14408	5.16756	0.716844	-3.17739	0.00148608	0.0156669	yes
XLOC_001634	XLOC_001634	CRYZ	chr1:75170305-75232962	A	SD	OK	5.6694	11.2124	0.983824	-3.05193	0.00227376	0.0218672	yes
XLOC_006599	XLOC_006599	CSAD	chr12:53551446-53585012	A	SD	OK	9.43344	16.4796	0.804828	-3.66564	0.000246721	0.00372433	yes
XLOC_000578	XLOC_000578	CSF1	chr1:110453232-110473616	A	SD	OK	0.21436	1.04018	2.27873	-4.15156	3.30214e-05	0.000702471	yes
XLOC_027645	XLOC_027645	CSMD1	chr8:2792874-4852328	A	SD	OK	6.00056	13.5412	1.17419	-3.56447	0.000364596	0.00505917	yes
XLOC_006565	XLOC_006565	CSRNP2	chr12:51454914-51477454	A	SD	OK	4.90795	9.00774	0.876046	-3.47111	0.000518319	0.00668015	yes
XLOC_018906	XLOC_018906	CTDSPL	chr3:37903668-38025960	A	SD	OK	10.7315	20.0702	0.903201	-3.47135	0.000517851	0.00667837	yes
XLOC_012737	XLOC_012737	CTIF,MIR4743	chr18:46065426-46389586	A	SD	OK	2.27197	4.50954	0.989032	-3.85705	0.000114765	0.00197843	yes
XLOC_009542	XLOC_009542	CTSH	chr15:79214091-79237420	A	SD	OK	25.6583	73.7621	1.52345	-2.99624	0.00273328	0.0252446	yes
XLOC_026772	XLOC_026772	CTTNBP2	chr7:117350705-117513561	A	SD	OK	0	0.426333	1.79769e+308	1.79769e+308	0.00593672	0.0435669	yes
XLOC_012127	XLOC_012127	CUEDC1	chr17:55938959-56032692	A	SD	OK	3.486	7.02268	1.01045	-2.87855	0.00399503	0.0332887	yes
XLOC_003741	XLOC_003741	CUZD1,FAM24B,FAM24B-CUZD1	chr10:124591670-124658333	A	SD	OK	2.44137	5.21164	1.09405	-3.24157	0.00118873	0.0131895	yes
XLOC_015674	XLOC_015674	CXCR7	chr2:237478379-237490994	A	SD	OK	1.00755	31.9842	4.98844	-7.66051	1.84297e-14	3.0625e-12	yes
XLOC_030239	XLOC_030239	CXorf36	chrX:45007617-45060146	A	SD	OK	0.0664572	1.6192	4.60671	-6.32971	2.45628e-10	1.88622e-08	yes
XLOC_029961	XLOC_029961	CXorf57	chrX:105855159-105922673	A	SD	OK	0.496738	2.35403	2.24457	-4.97796	6.42584e-07	2.25383e-05	yes
XLOC_011015	XLOC_011015	CYB5D2	chr17:3907482-4168263	A	SD	OK	16.7001	30.9533	0.890236	-3.24644	0.0011686	0.0130099	yes
XLOC_001587	XLOC_001587	CYB5RL	chr1:54635394-54665746	A	SD	OK	2.04853	6.33075	1.62779	-3.97227	7.11905e-05	0.00132773	yes
XLOC_005090	XLOC_005090	CYBASC3	chr11:61066918-61139825	A	SD	OK	11.4968	37.9248	1.72191	-3.90638	9.36893e-05	0.00167937	yes
XLOC_022106	XLOC_022106	CYFIP2	chr5:156693090-156822606	A	SD	OK	6.08165	18.2492	1.5853	-4.10581	4.02894e-05	0.00082875	yes
XLOC_024061	XLOC_024061	CYP39A1	chr6:46517444-46620523	A	SD	OK	1.3792	4.42523	1.68192	-3.68497	0.000228732	0.00349969	yes
XLOC_026685	XLOC_026685	CYP3A7,CYP3A7-CYP3AP1	chr7:99282301-99332819	A	SD	OK	0.0494065	0.33944	2.78038	-2.96581	0.00301889	0.0269969	yes
XLOC_020917	XLOC_020917	CYP4V2	chr4:187110185-187134617	A	SD	OK	6.63757	13.2537	0.997672	-3.84336	0.000121363	0.00207628	yes
XLOC_026402	XLOC_026402	CYTH3	chr7:6201411-6312242	A	SD	OK	4.86085	21.1889	2.12403	-4.02704	5.64829e-05	0.00109667	yes
XLOC_020501	XLOC_020501	D4S234E	chr4:4387982-4543775	A	SD	OK	0.850862	4.77555	2.48867	-5.75397	8.71702e-09	4.77622e-07	yes
XLOC_023418	XLOC_023418	DAAM2	chr6:39760158-39902290	A	SD	OK	0.0498341	0.373977	2.90774	-3.60988	0.000306333	0.0044391	yes
XLOC_028635	XLOC_028635	DAB2IP	chr9:124329398-124547809	A	SD	OK	1.43968	3.89313	1.43519	-3.78296	0.000154975	0.00256984	yes
XLOC_009441	XLOC_009441	DAPK2	chr15:64198934-64338521	A	SD	OK	0.523824	2.83741	2.43742	-4.32938	1.49531e-05	0.000352493	yes
XLOC_014516	XLOC_014516	DBP	chr19:49122547-49140642	A	SD	OK	1.24892	4.562	1.86899	-3.33324	0.000858413	0.0101002	yes
XLOC_015456	XLOC_015456	DCAF17	chr2:172167618-172341562	A	SD	OK	3.22109	8.51196	1.40194	-5.03303	4.82782e-07	1.77309e-05	yes
XLOC_019731	XLOC_019731	DCBLD2	chr3:98514813-98620533	A	SD	OK	0.0660647	0.531096	3.00702	-3.65183	0.000260379	0.00388423	yes
XLOC_019970	XLOC_019970	DCUN1D1	chr3:182656058-182698504	A	SD	OK	13.6509	26.1738	0.939129	-2.92296	0.00346724	0.0300134	yes
XLOC_007601	XLOC_007601	DCUN1D2	chr13:114109755-114145023	A	SD	OK	3.35895	5.79571	0.786973	-2.73301	0.00627582	0.0451499	yes
XLOC_004291	XLOC_004291	DDB2	chr11:47236492-47351584	A	SD	OK	1.09679	6.00351	2.45252	-3.66572	0.000246641	0.00372433	yes
XLOC_026540	XLOC_026540	DDC	chr7:50526077-50633154	A	SD	OK	14.9028	212.142	3.83138	-7.00524	2.46558e-12	2.70188e-10	yes
XLOC_003074	XLOC_003074	DDIT4	chr10:74033676-74035797	A	SD	OK	31.1562	81.7032	1.39087	-2.73956	0.00615212	0.0444993	yes
XLOC_023317	XLOC_023317	DDR1	chr6:30850699-30867933	A	SD	OK	37.6323	62.3765	0.729032	-3.71291	0.000204893	0.00319342	yes
XLOC_005898	XLOC_005898	DDX11	chr12:31173696-31257853	A	SD	OK	3.07421	6.59186	1.10047	-3.06166	0.00220111	0.0212592	yes
XLOC_009627	XLOC_009627	DDX11L9	chr15:102471562-102519296	A	SD	OK	0.796689	2.40623	1.59469	-4.33886	1.43221e-05	0.000340788	yes
XLOC_006396	XLOC_006396	DDX12P	chr12:9566372-9600823	A	SD	OK	1.33795	3.75066	1.48712	-3.96785	7.25236e-05	0.00134764	yes
XLOC_030043	XLOC_030043	DDX26B	chrX:134651842-134716460	A	SD	OK	1.53142	3.5865	1.22771	-3.86401	0.000111541	0.00194101	yes
XLOC_028882	XLOC_028882	DDX58	chr9:32384600-32526322	A	SD	OK	1.39697	3.96767	1.50599	-3.62055	0.000293983	0.00428154	yes
XLOC_008499	XLOC_008499	DEGS2	chr14:100437729-100626012	A	SD	OK	1.08905	7.6861	2.81918	-4.51243	6.40894e-06	0.00017141	yes
XLOC_002116	XLOC_002116	DENND1B	chr1:197473687-197744623	A	SD	OK	4.39288	7.57957	0.786948	-3.96731	7.26898e-05	0.00134825	yes
XLOC_027584	XLOC_027584	DENND3	chr8:142138685-142206842	A	SD	OK	0.436287	1.20578	1.46662	-2.82587	0.00471525	0.0376052	yes
XLOC_001890	XLOC_001890	DENND4B	chr1:153901837-153919154	A	SD	OK	5.59813	9.02266	0.68861	-2.88208	0.0039506	0.0330351	yes
XLOC_006490	XLOC_006490	DENND5B	chr12:31535057-31743952	A	SD	OK	1.40917	4.42585	1.65111	-5.01044	5.43065e-07	1.95943e-05	yes
XLOC_018236	XLOC_018236	DEPDC5	chr22:32149936-32303078	A	SD	OK	1.80258	3.77873	1.06784	-3.7569	0.000172033	0.00279678	yes
XLOC_027546	XLOC_027546	DEPTOR	chr8:120885899-121068437	A	SD	OK	1.44259	8.84759	2.61662	-5.01203	5.38599e-07	1.94983e-05	yes
XLOC_009582	XLOC_009582	DET1	chr15:89054150-89089912	A	SD	OK	1.77293	3.63938	1.03756	-3.182	0.00146264	0.0155003	yes
XLOC_000049	XLOC_000049	DFFB	chr1:3773844-3802052	A	SD	OK	1.50884	3.61697	1.26134	-2.97498	0.00293012	0.0265308	yes
XLOC_026445	XLOC_026445	DFNA5	chr7:24737973-24797639	A	SD	OK	0.306209	1.49042	2.28313	-3.17211	0.00151336	0.0159131	yes
XLOC_004564	XLOC_004564	DGAT2	chr11:75479777-75512581	A	SD	OK	2.09863	12.9607	2.62662	-5.48065	4.23767e-08	1.96591e-06	yes
XLOC_007272	XLOC_007272	DGKH	chr13:42614171-42817029	A	SD	OK	0.91105	2.82411	1.63219	-7.27498	3.4639e-13	4.55997e-11	yes
XLOC_029920	XLOC_029920	DIAPH2	chrX:95939661-96859990	A	SD	OK	1.33282	3.35348	1.33118	-3.76955	0.00016354	0.00268892	yes
XLOC_008161	XLOC_008161	DIO3	chr14:102027687-102029789	A	SD	OK	0	0.449703	1.79769e+308	1.79769e+308	0.00604501	0.0439722	yes
XLOC_009073	XLOC_009073	DIS3L	chr15:66585563-66649093	A	SD	OK	5.58636	13.2817	1.24946	-3.91095	9.19328e-05	0.00165814	yes
XLOC_000378	XLOC_000378	DMBX1	chr1:46972667-46979886	A	SD	OK	0.0765598	0.692023	3.17616	-3.22374	0.00126528	0.0138355	yes
XLOC_009397	XLOC_009397	DMXL2	chr15:51739920-51915166	A	SD	OK	4.11741	10.6098	1.36559	-6.58312	4.60663e-11	4.04286e-09	yes
XLOC_023416	XLOC_023416	DNAH8	chr6:38683116-38998574	A	SD	OK	0.254721	0.750711	1.55934	-3.10726	0.00188829	0.0188764	yes
XLOC_028683	XLOC_028683	DNM1	chr9:130928343-131017819	A	SD	OK	0.690743	2.06358	1.57893	-3.87491	0.000106665	0.00186738	yes
XLOC_015779	XLOC_015779	DNMT3A	chr2:25450630-25565459	A	SD	OK	3.23993	6.51848	1.00857	-3.11228	0.00185651	0.0186045	yes
XLOC_010553	XLOC_010553	DOC2A	chr16:30003641-30022865	A	SD	OK	0.557271	2.59503	2.2193	-3.29186	0.000995256	0.0113801	yes
XLOC_016380	XLOC_016380	DOCK10	chr2:225629806-225907330	A	SD	OK	0.0159276	0.440304	4.7889	-5.47025	4.494e-08	2.07061e-06	yes
XLOC_015200	XLOC_015200	DOK1	chr2:74753774-74784678	A	SD	OK	0.124859	0.942685	2.91647	-3.23955	0.00119718	0.0132447	yes
XLOC_012789	XLOC_012789	DOK6	chr18:67068247-67516322	A	SD	OK	1.28668	4.97167	1.95007	-4.04449	5.24379e-05	0.00102613	yes
XLOC_020497	XLOC_020497	DOK7	chr4:3465032-3496209	A	SD	OK	0	0.831471	1.79769e+308	1.79769e+308	0.000169678	0.00277186	yes
XLOC_014350	XLOC_014350	DPF1	chr19:38701648-38720317	A	SD	OK	0.568942	1.85184	1.7026	-3.22539	0.00125802	0.0137785	yes
XLOC_008408	XLOC_008408	DPF3	chr14:73128952-73360809	A	SD	OK	0.0153023	0.401862	4.71488	-3.05424	0.00225635	0.0217203	yes
XLOC_027339	XLOC_027339	DPYSL2	chr8:26371708-26515693	A	SD	OK	2.56571	11.415	2.1535	-5.72136	1.05673e-08	5.74348e-07	yes
XLOC_022562	XLOC_022562	DPYSL3	chr5:146770370-146889619	A	SD	OK	0.119359	0.4552	1.9312	-2.81863	0.00482295	0.0381787	yes
XLOC_015027	XLOC_015027	DPYSL5	chr2:27070968-27173219	A	SD	OK	0.83191	4.813	2.53244	-5.79977	6.64059e-09	3.76046e-07	yes
XLOC_006168	XLOC_006168	DRAM1	chr12:102268938-102317401	A	SD	OK	0.408882	1.7719	2.11554	-2.90132	0.00371598	0.0315734	yes
XLOC_012956	XLOC_012956	DSEL	chr18:65164477-65566856	A	SD	OK	8.64961	57.8436	2.74145	-4.90232	9.47094e-07	3.18415e-05	yes
XLOC_001046	XLOC_001046	DTL	chr1:212112944-212278187	A	SD	OK	0.601087	1.8118	1.59178	-3.13366	0.00172638	0.0176051	yes
XLOC_006054	XLOC_006054	DTX3	chr12:57998603-58003583	A	SD	OK	1.18498	3.29168	1.47396	-3.30545	0.00094825	0.0109103	yes
XLOC_004356	XLOC_004356	DTX4	chr11:58939143-58980494	A	SD	OK	0.158222	1.11253	2.81382	-4.14769	3.35847e-05	0.000710713	yes
XLOC_003250	XLOC_003250	DUSP5	chr10:112257624-112271302	A	SD	OK	1.16012	5.50294	2.24592	-4.39985	1.08325e-05	0.000268798	yes
XLOC_019859	XLOC_019859	DZIP1L	chr3:137780826-137834685	A	SD	OK	0.124577	0.44825	1.84727	-2.87152	0.004085	0.0338448	yes
XLOC_019131	XLOC_019131	DZIP3	chr3:108267425-108413693	A	SD	OK	3.64581	6.77439	0.893854	-3.11582	0.00183436	0.0184556	yes
XLOC_001368	XLOC_001368	E2F2	chr1:23832919-23857712	A	SD	OK	0.0736801	0.428516	2.54	-2.98698	0.00281749	0.0258808	yes
XLOC_006721	XLOC_006721	E2F7	chr12:77415025-77459360	A	SD	OK	0.107122	0.557726	2.3803	-3.15513	0.00160424	0.0166276	yes
XLOC_003762	XLOC_003762	EBF3	chr10:131630923-131762091	A	SD	OK	0.273174	1.39974	2.35726	-4.84042	1.29568e-06	4.20005e-05	yes
XLOC_001354	XLOC_001354	ECE1	chr1:21543739-21672034	A	SD	OK	1.34584	4.38374	1.70366	-2.80738	0.00499456	0.0390342	yes
XLOC_001574	XLOC_001574	ECHDC2	chr1:53361581-53387723	A	SD	OK	20.3516	32.7082	0.68451	-3.37358	0.000741968	0.00893756	yes
XLOC_001502	XLOC_001502	EDN2	chr1:41944445-41966171	A	SD	OK	0.341291	5.09174	3.89908	-5.42947	5.65224e-08	2.5464e-06	yes
XLOC_019201	XLOC_019201	EEFSEC	chr3:127872312-128127489	A	SD	OK	6.92561	16.0023	1.20827	-2.89926	0.00374048	0.0317284	yes
XLOC_025908	XLOC_025908	EEPD1	chr7:36192802-36341253	A	SD	OK	6.77935	16.8375	1.31246	-3.8573	0.000114648	0.0019781	yes
XLOC_008456	XLOC_008456	EFCAB11	chr14:90261006-90421089	A	SD	OK	6.96453	41.4656	2.57382	-5.46231	4.69973e-08	2.1556e-06	yes
XLOC_030237	XLOC_030237	EFHC2	chrX:44005948-44202923	A	SD	OK	0.0580929	0.833159	3.84216	-4.34139	1.41585e-05	0.000337291	yes
XLOC_011078	XLOC_011078	EFNB3	chr17:7608519-7614693	A	SD	OK	1.1129	3.99084	1.84237	-2.87457	0.0040458	0.0336261	yes
XLOC_015017	XLOC_015017	EFR3B	chr2:25264972-25382004	A	SD	OK	0.080224	0.716769	3.1594	-4.05109	5.09793e-05	0.00100243	yes
XLOC_023357	XLOC_023357	EGFL8,PPT2,PPT2-EGFL8	chr6:32120578-32145888	A	SD	OK	4.72428	10.5837	1.16368	-3.70036	0.000215297	0.00332424	yes
XLOC_008289	XLOC_008289	EGLN3	chr14:34393420-34420284	A	SD	OK	0.497676	3.15884	2.66612	-3.71731	0.000201353	0.00316191	yes
XLOC_004462	XLOC_004462	EHBP1L1	chr11:65343486-65360232	A	SD	OK	3.87227	7.12915	0.880549	-3.44112	0.000579304	0.00733276	yes
XLOC_015061	XLOC_015061	EHD3	chr2:31456696-31492702	A	SD	OK	2.28375	5.56925	1.28608	-3.20149	0.00136717	0.0146959	yes
XLOC_023933	XLOC_023933	EHMT2,ZBTB12	chr6:31847403-31913449	A	SD	OK	9.80061	21.5212	1.13481	-3.47235	0.000515916	0.00666188	yes
XLOC_019393	XLOC_019393	EIF4A2	chr3:186501360-186524484	A	SD	OK	140.001	241.757	0.788119	-3.72888	0.000192334	0.00305101	yes
XLOC_019705	XLOC_019705	EIF4E3	chr3:71728439-71805577	A	SD	OK	0.795601	3.71473	2.22314	-4.69828	2.62356e-06	7.82168e-05	yes
XLOC_025807	XLOC_025807	ELFN1	chr7:1748797-1787590	A	SD	OK	0.111548	0.761202	2.77061	-3.07359	0.00211498	0.0206437	yes
XLOC_018540	XLOC_018540	ELFN2	chr22:37763999-37823505	A	SD	OK	0.388242	2.32144	2.57999	-6.25834	3.89089e-10	2.81714e-08	yes
XLOC_021219	XLOC_021219	ELOVL6	chr4:110967053-111119841	A	SD	OK	2.28114	4.81839	1.07879	-3.4436	0.000574016	0.00728224	yes
XLOC_015090	XLOC_015090	EML4	chr2:42396489-42559802	A	SD	OK	4.133	8.11129	0.972744	-2.82892	0.00467057	0.0373959	yes
XLOC_008454	XLOC_008454	EML5	chr14:89029252-89259096	A	SD	OK	0.371741	2.00856	2.43379	-3.61368	0.000301879	0.00438081	yes
XLOC_015126	XLOC_015126	EML6	chr2:54951649-55199156	A	SD	OK	0.0756995	0.716838	3.24329	-4.62937	3.66776e-06	0.000103995	yes
XLOC_022370	XLOC_022370	ENC1	chr5:73923230-73937249	A	SD	OK	3.0129	19.5023	2.69442	-6.92838	4.25704e-12	4.51848e-10	yes
XLOC_011573	XLOC_011573	ENGASE	chr17:77071002-77084681	A	SD	OK	4.60075	9.1352	0.989567	-3.44652	0.000567848	0.00722207	yes
XLOC_005793	XLOC_005793	ENO2	chr12:7023613-7032981	A	SD	OK	12.4572	34.624	1.47479	-2.97456	0.00293409	0.0265549	yes
XLOC_012816	XLOC_012816	ENOSF1	chr18:596997-712662	A	SD	OK	4.59977	10.431	1.18125	-4.37403	1.21974e-05	0.000297022	yes
XLOC_024059	XLOC_024059	ENPP5	chr6:46127058-46138729	A	SD	OK	12.1358	51.5089	2.08555	-7.35667	1.88516e-13	2.63571e-11	yes
XLOC_000246	XLOC_000246	EPB41	chr1:29213602-29450421	A	SD	OK	13.4146	19.8928	0.568446	-3.66952	0.000243004	0.00367643	yes
XLOC_017079	XLOC_017079	EPB41L1	chr20:34680599-34821408	A	SD	OK	9.42592	12.8221	0.44393	-3.20117	0.00136869	0.0147045	yes
XLOC_027310	XLOC_027310	EPB49	chr8:21906471-21940036	A	SD	OK	9.0501	18.3349	1.01859	-4.74755	2.05894e-06	6.36293e-05	yes
XLOC_001474	XLOC_001474	EPHA10	chr1:38181610-38230824	A	SD	OK	2.52469	6.93774	1.45836	-4.62349	3.77333e-06	0.000106541	yes
XLOC_026277	XLOC_026277	EPHB6	chr7:142552791-142568904	A	SD	OK	0.141668	2.44122	4.10702	-6.23046	4.65079e-10	3.31991e-08	yes
XLOC_024288	XLOC_024288	EPM2A	chr6:145946439-146285520	A	SD	OK	0.678966	1.9522	1.52369	-3.83591	0.000125101	0.00213303	yes
XLOC_013890	XLOC_013890	EPN1,U2AF2	chr19:56165162-56249768	A	SD	OK	103.453	217.965	1.07512	-4.00251	6.26731e-05	0.00119415	yes
XLOC_028061	XLOC_028061	EPPK1	chr8:144931732-144952570	A	SD	OK	15.1651	35.2536	1.21701	-3.22069	0.00127882	0.0139565	yes
XLOC_006453	XLOC_006453	EPS8	chr12:15773074-15942510	A	SD	OK	1.24857	4.51624	1.85485	-3.02601	0.00247801	0.0233903	yes
XLOC_021908	XLOC_021908	ERAP2	chr5:96211643-96255406	A	SD	OK	0.176101	1.1372	2.69101	-6.25998	3.85027e-10	2.79772e-08	yes
XLOC_011276	XLOC_011276	ERBB2,MIR4728	chr17:37844392-37887149	A	SD	OK	38.4562	83.5878	1.12008	-2.88915	0.00386282	0.0324942	yes
XLOC_005751	XLOC_005751	ERC1	chr12:1089877-1605099	A	SD	OK	4.49188	6.73865	0.58514	-2.96766	0.00300076	0.0269461	yes
XLOC_026563	XLOC_026563	ERV3-1,ZNF117	chr7:64434829-64467144	A	SD	OK	3.0593	6.39998	1.06486	-2.95171	0.00316015	0.0279641	yes
XLOC_005978	XLOC_005978	ESPL1	chr12:53662082-53687427	A	SD	OK	0.376921	1.45735	1.95102	-3.99099	6.57974e-05	0.00124316	yes
XLOC_000058	XLOC_000058	ESPN	chr1:6484847-6580069	A	SD	OK	0.278193	3.38317	3.60422	-6.77936	1.2071e-11	1.2055e-09	yes
XLOC_019251	XLOC_019251	ESYT3	chr3:138153414-138200213	A	SD	OK	1.01886	2.18273	1.09917	-3.14128	0.00168213	0.0172755	yes
XLOC_020506	XLOC_020506	EVC	chr4:5712906-5894785	A	SD	OK	1.68199	6.15678	1.87201	-6.61129	3.80986e-11	3.4949e-09	yes
XLOC_001147	XLOC_001147	EXO1	chr1:242011479-242053336	A	SD	OK	0.352226	1.51131	2.10123	-4.3429	1.40616e-05	0.000335772	yes
XLOC_005351	XLOC_005351	EXPH5	chr11:108376157-108464374	A	SD	OK	0.795019	3.70691	2.22116	-3.90796	9.30789e-05	0.00167435	yes
XLOC_000204	XLOC_000204	EXTL1	chr1:26348270-26362954	A	SD	OK	0.0977794	0.58038	2.56939	-3.07294	0.0021196	0.0206788	yes
XLOC_017150	XLOC_017150	EYA2	chr20:45523262-45817492	A	SD	OK	0.398598	1.70764	2.099	-2.79389	0.00520787	0.0400528	yes
XLOC_021862	XLOC_021862	F2R	chr5:76011867-76031595	A	SD	OK	1.52273	8.23351	2.43485	-3.92611	8.63323e-05	0.00156829	yes
XLOC_030628	XLOC_030628	F8,MIR1184-1	chrX:154063994-154250998	A	SD	OK	4.10443	12.9104	1.65328	-4.21129	2.53913e-05	0.000557098	yes
XLOC_016019	XLOC_016019	FAHD2B	chr2:97749322-97760582	A	SD	OK	2.37644	5.44679	1.1966	-3.33506	0.000852816	0.010046	yes
XLOC_011626	XLOC_011626	FAM101B	chr17:289770-295731	A	SD	OK	1.15652	4.29694	1.89353	-2.87343	0.00406038	0.0337223	yes
XLOC_029202	XLOC_029202	FAM102A	chr9:130702860-130742812	A	SD	OK	5.81012	20.2976	1.80467	-4.05465	5.02103e-05	0.000991486	yes
XLOC_000556	XLOC_000556	FAM102B	chr1:109102970-109181949	A	SD	OK	0.526821	3.8097	2.85429	-4.45099	8.54751e-06	0.000219346	yes
XLOC_004355	XLOC_004355	FAM111A,FAM111B	chr11:58874625-58922709	A	SD	OK	91.6674	165.78	0.854793	-5.69257	1.25144e-08	6.69404e-07	yes
XLOC_017281	XLOC_017281	FAM113A	chr20:2815345-3020775	A	SD	OK	12.6608	23.924	0.918094	-3.06422	0.00218238	0.0211085	yes
XLOC_005918	XLOC_005918	FAM113B	chr12:47602202-47630443	A	SD	OK	0	0.435327	1.79769e+308	1.79769e+308	0.00558492	0.0417797	yes
XLOC_015548	XLOC_015548	FAM117B	chr2:203499900-203634480	A	SD	OK	2.30907	8.32053	1.84937	-3.32853	0.000873045	0.0102282	yes
XLOC_030038	XLOC_030038	FAM122C	chrX:133903487-133988641	A	SD	OK	0.936044	1.98921	1.08755	-2.80486	0.00503378	0.0392047	yes
XLOC_028665	XLOC_028665	FAM125B	chr9:129089122-129269321	A	SD	OK	1.17318	3.27733	1.48209	-3.36618	0.000762176	0.00914295	yes
XLOC_026860	XLOC_026860	FAM131B	chr7:143050492-143059840	A	SD	OK	0.0093284	3.89326	8.70513	-4.24251	2.21031e-05	0.00049623	yes
XLOC_022261	XLOC_022261	FAM134B	chr5:16473146-16617167	A	SD	OK	8.63634	33.3082	1.94739	-3.75722	0.000171811	0.00279678	yes
XLOC_022515	XLOC_022515	FAM13B	chr5:137225124-137368802	A	SD	OK	11.4974	20.2114	0.813865	-2.892	0.00382792	0.0322848	yes
XLOC_020916	XLOC_020916	FAM149A	chr4:187065994-187093817	A	SD	OK	0.156366	1.00957	2.69075	-4.47966	7.47608e-06	0.000195468	yes
XLOC_028804	XLOC_028804	FAM157B	chr9:141106636-141134324	A	SD	OK	0.140401	0.81013	2.5286	-2.76388	0.00571187	0.0424943	yes
XLOC_022372	XLOC_022372	FAM169A	chr5:74063102-74162615	A	SD	OK	2.8082	5.69552	1.02018	-4.13666	3.52394e-05	0.000739554	yes
XLOC_021155	XLOC_021155	FAM175A	chr4:84377087-84406290	A	SD	OK	0.881151	3.59079	2.02684	-4.5995	4.23499e-06	0.000117611	yes
XLOC_001078	XLOC_001078	FAM177B	chr1:222910531-222929393	A	SD	OK	0.19419	2.29148	3.56074	-5.50618	3.66711e-08	1.72891e-06	yes
XLOC_017363	XLOC_017363	FAM182B	chr20:25744101-25781927	A	SD	OK	0.328759	1.46724	2.158	-2.80582	0.00501886	0.0391065	yes
XLOC_024220	XLOC_024220	FAM184A	chr6:119280995-119470358	A	SD	OK	0.327353	1.16859	1.83585	-4.35794	1.31294e-05	0.000316494	yes
XLOC_006553	XLOC_006553	FAM186B	chr12:49973873-49999433	A	SD	OK	0.355425	1.47294	2.05108	-4.02382	5.72626e-05	0.00110877	yes
XLOC_009283	XLOC_009283	FAM189A1	chr15:29412313-29862927	A	SD	OK	0.214418	1.16736	2.44475	-3.86268	0.000112151	0.0019473	yes
XLOC_018942	XLOC_018942	FAM198A	chr3:43020758-43099207	A	SD	OK	0.0989141	0.742299	2.90775	-3.38819	0.000703551	0.00856642	yes
XLOC_021306	XLOC_021306	FAM198B	chr4:159045730-159094202	A	SD	OK	5.05542	90.4203	4.16074	-13.5443	0	0	yes
XLOC_028450	XLOC_028450	FAM201A	chr9:38540598-38624936	A	SD	OK	0.416197	3.61082	3.11699	-4.79235	1.64842e-06	5.22981e-05	yes
XLOC_025793	XLOC_025793	FAM20C	chr7:192968-300740	A	SD	OK	0.0815404	0.946224	3.5366	-3.9238	8.71645e-05	0.00158019	yes
XLOC_001738	XLOC_001738	FAM212B	chr1:112264549-112310591	A	SD	OK	0.798332	4.06736	2.34903	-4.22077	2.4347e-05	0.000536508	yes
XLOC_026221	XLOC_026221	FAM40B	chr7:129074236-129128239	A	SD	OK	0.564213	1.94394	1.78467	-3.89031	0.000100117	0.00177343	yes
XLOC_020693	XLOC_020693	FAM47E,FAM47E-STBD1,STBD1	chr4:77135184-77232283	A	SD	OK	11.6053	24.2941	1.06582	-2.69431	0.00705343	0.0487274	yes
XLOC_015754	XLOC_015754	FAM49A	chr2:16730729-16847134	A	SD	OK	0.157851	0.796057	2.3343	-4.05457	5.02272e-05	0.000991486	yes
XLOC_023172	XLOC_023172	FAM50B	chr6:3849597-3851551	A	SD	OK	2.37398	5.68668	1.26028	-3.11277	0.00185339	0.0185914	yes
XLOC_003748	XLOC_003748	FAM53B,METTL10	chr10:126307862-126480468	A	SD	OK	6.56324	14.1243	1.1057	-3.80914	0.000139451	0.00233838	yes
XLOC_005374	XLOC_005374	FAM55A	chr11:114390463-114430589	A	SD	OK	0	0.490239	1.79769e+308	1.79769e+308	6.829e-05	0.00128048	yes
XLOC_015019	XLOC_015019	FAM59B	chr2:26395959-26412666	A	SD	OK	0.960656	2.85128	1.56952	-3.11644	0.0018305	0.0184258	yes
XLOC_023821	XLOC_023821	FAM65B	chr6:24804309-24911404	A	SD	OK	8.0958	20.2229	1.32075	-5.18463	2.16442e-07	8.59805e-06	yes
XLOC_027286	XLOC_027286	FAM66A,FAM66D	chr8:11973290-12268547	A	SD	OK	1.25192	3.84637	1.61936	-4.06201	4.86527e-05	0.000967946	yes
XLOC_027662	XLOC_027662	FAM66B,LOC349196	chr8:7141006-7212876	A	SD	OK	1.8628	5.30843	1.51081	-4.11946	3.79755e-05	0.000788808	yes
XLOC_029231	XLOC_029231	FAM78A	chr9:134133464-134151906	A	SD	OK	0.295765	1.30103	2.13713	-2.82169	0.00477716	0.0378902	yes
XLOC_027694	XLOC_027694	FAM86B1	chr8:11973290-12268547	A	SD	OK	1.29756	3.07618	1.24534	-3.111	0.00186453	0.0186628	yes
XLOC_020964	XLOC_020964	FAM86EP	chr4:3943570-3957170	A	SD	OK	2.38041	4.25393	0.837583	-2.76111	0.00576044	0.0427996	yes
XLOC_006383	XLOC_006383	FAM86FP	chr12:8383644-8395606	A	SD	OK	0.52923	1.46439	1.46833	-3.25394	0.00113814	0.0127197	yes
XLOC_019841	XLOC_019841	FAM86HP	chr3:129800673-129830329	A	SD	OK	0.498989	1.47537	1.564	-2.99091	0.00278148	0.025643	yes
XLOC_009206	XLOC_009206	FANCI	chr15:89787193-89878072	A	SD	OK	2.52599	5.2916	1.06685	-2.96886	0.00298911	0.0268848	yes
XLOC_007355	XLOC_007355	FARP1	chr13:98795433-99102360	A	SD	OK	3.69445	6.75003	0.869534	-3.34656	0.000818196	0.00968319	yes
XLOC_018897	XLOC_018897	FBXL2	chr3:33318933-33429551	A	SD	OK	0.446603	1.01628	1.18624	-2.88969	0.00385624	0.0324522	yes
XLOC_021740	XLOC_021740	FBXL7	chr5:15500304-15939900	A	SD	OK	0.257976	1.17181	2.18343	-2.88487	0.00391578	0.0328171	yes
XLOC_012965	XLOC_012965	FBXO15	chr18:71740583-71815100	A	SD	OK	2.05047	6.17024	1.58937	-4.18968	2.79348e-05	0.000610261	yes
XLOC_015937	XLOC_015937	FBXO41	chr2:73481809-73511543	A	SD	OK	2.83101	5.68824	1.00667	-3.69664	0.000218469	0.00336042	yes
XLOC_027947	XLOC_027947	FBXO43	chr8:101145587-101158099	A	SD	OK	0.274731	0.775735	1.49755	-2.86253	0.00420276	0.0346284	yes
XLOC_000088	XLOC_000088	FBXO44	chr1:11708417-11723384	A	SD	OK	5.33906	10.9153	1.0317	-2.74024	0.00613945	0.0444756	yes
XLOC_023489	XLOC_023489	FBXO9	chr6:52929795-52965740	A	SD	OK	10.6371	22.2043	1.06173	-3.55108	0.000383658	0.0052589	yes
XLOC_014379	XLOC_014379	FCGBP	chr19:40353961-40450584	A	SD	OK	0.692553	1.69465	1.29099	-3.16651	0.00154278	0.0161554	yes
XLOC_000674	XLOC_000674	FCGR1A,HIST2H2BF	chr1:149754244-149785445	A	SD	OK	3.3147	8.39811	1.34118	-3.19383	0.00140399	0.0149806	yes
XLOC_000837	XLOC_000837	FCGR2C	chr1:161551128-161570032	A	SD	OK	0.0663391	0.859497	3.69556	-3.18157	0.00146477	0.0155067	yes
XLOC_005237	XLOC_005237	FCHSD2	chr11:72547736-72853326	A	SD	OK	0.667784	2.4035	1.84768	-3.32011	0.000899804	0.0104792	yes
XLOC_012220	XLOC_012220	FDXR	chr17:72858503-72869156	A	SD	OK	2.28294	8.0159	1.81197	-2.87692	0.00401576	0.0334476	yes
XLOC_017307	XLOC_017307	FERMT1	chr20:6055491-6104191	A	SD	OK	0.241673	1.0596	2.13239	-3.301	0.00096342	0.0110597	yes
XLOC_013482	XLOC_013482	FFAR2	chr19:35940616-35942669	A	SD	OK	0.0177564	0.401912	4.50047	-2.9065	0.00365493	0.0311723	yes
XLOC_028535	XLOC_028535	FGD3	chr9:95709600-95798518	A	SD	OK	0.145877	0.801094	2.45722	-2.94636	0.00321535	0.0283173	yes
XLOC_030538	XLOC_030538	FGF13	chrX:137713733-138287185	A	SD	OK	0.115397	1.31219	3.5073	-4.31831	1.57228e-05	0.000367222	yes
XLOC_027785	XLOC_027785	FGFR1	chr8:38268627-38326352	A	SD	OK	1.08969	3.01146	1.46655	-5.64043	1.69624e-08	8.81742e-07	yes
XLOC_012723	XLOC_012723	FHOD3	chr18:33877672-34361314	A	SD	OK	0.192864	1.74799	3.18004	-5.02821	4.95084e-07	1.80519e-05	yes
XLOC_026539	XLOC_026539	FIGNL1	chr7:50511723-50521430	A	SD	OK	4.97437	15.6454	1.65315	-7.23137	4.78062e-13	6.17309e-11	yes
XLOC_016238	XLOC_016238	FKBP7	chr2:179059207-179672150	A	SD	OK	0.474095	1.4132	1.57572	-2.74045	0.0061356	0.0444716	yes
XLOC_028595	XLOC_028595	FKTN	chr9:108320410-108403399	A	SD	OK	6.33225	9.24061	0.54527	-3.25449	0.00113596	0.0127023	yes
XLOC_011786	XLOC_011786	FLCN	chr17:17115368-17140502	A	SD	OK	9.27048	16.7669	0.8549	-3.11734	0.00182492	0.018388	yes
XLOC_021026	XLOC_021026	FLJ13197	chr4:38614321-38703129	A	SD	OK	0.0985506	0.937358	3.24966	-3.59936	0.000318999	0.00459963	yes
XLOC_000915	XLOC_000915	FLJ23867,QSOX1	chr1:180123967-180174379	A	SD	OK	18.3037	50.0612	1.45156	-4.14011	3.47141e-05	0.00073004	yes
XLOC_022468	XLOC_022468	FLJ33630	chr5:127301746-127525380	A	SD	OK	3.82811	9.20505	1.26579	-3.1904	0.00142075	0.0151355	yes
XLOC_012642	XLOC_012642	FLJ35776	chr18:3496029-4455266	A	SD	OK	0.525057	2.84781	2.43931	-4.36783	1.25489e-05	0.00030431	yes
XLOC_003752	XLOC_003752	FLJ37035	chr10:127371811-127452938	A	SD	OK	1.21326	3.22294	1.40949	-2.98319	0.00285261	0.0260893	yes
XLOC_022594	XLOC_022594	FLJ38109	chr5:153570294-153825382	A	SD	OK	0.777953	2.48626	1.67622	-2.91914	0.00350994	0.0303054	yes
XLOC_020554	XLOC_020554	FLJ39653	chr4:16228285-16262784	A	SD	OK	1.03858	4.5113	2.11894	-5.1048	3.31145e-07	1.25615e-05	yes
XLOC_007393	XLOC_007393	FLJ41484	chr13:114523397-114567046	A	SD	OK	0.763126	10.2368	3.7457	-8.62783	0	0	yes
XLOC_011269	XLOC_011269	FLJ43826	chr17:37186158-37209458	A	SD	OK	0.0516141	0.312949	2.60009	-3.20204	0.0013646	0.0146768	yes
XLOC_018631	XLOC_018631	FLJ46257	chr22:48016791-48103172	A	SD	OK	0.133527	0.936205	2.80969	-3.01366	0.00258118	0.0241144	yes
XLOC_022691	XLOC_022691	FLT4	chr5:180028505-180076624	A	SD	OK	0.0622248	0.352037	2.50016	-3.28386	0.00102395	0.0116286	yes
XLOC_012050	XLOC_012050	FMNL1	chr17:43299291-43325159	A	SD	OK	0.423646	1.57011	1.88993	-3.05206	0.00227279	0.0218672	yes
XLOC_016333	XLOC_016333	FN1	chr2:216225178-216300791	A	SD	OK	1.6622	7.64027	2.20053	-7.55456	4.19664e-14	6.49455e-12	yes
XLOC_005023	XLOC_005023	FOLH1	chr11:49168186-49230426	A	SD	OK	132.475	556.298	2.07014	-3.29055	0.00099992	0.0114269	yes
XLOC_004592	XLOC_004592	FOLH1B	chr11:89392464-89431886	A	SD	OK	11.4362	43.5082	1.92768	-3.7109	0.000206528	0.0032133	yes
XLOC_000389	XLOC_000389	FOXD2	chr1:47897806-47906363	A	SD	OK	0.0328903	0.414504	3.65565	-3.57534	0.000349776	0.00491029	yes
XLOC_006340	XLOC_006340	FOXM1	chr12:2904107-2986321	A	SD	OK	3.35425	7.22308	1.10663	-3.7135	0.000204412	0.00319342	yes
XLOC_008455	XLOC_008455	FOXN3	chr14:89622474-90085494	A	SD	OK	7.13621	15.4683	1.11608	-4.85084	1.22937e-06	4.00692e-05	yes
XLOC_018528	XLOC_018528	FOXRED2	chr22:36882313-36903148	A	SD	OK	16.7333	29.674	0.82648	-3.64864	0.000263628	0.00392403	yes
XLOC_017021	XLOC_017021	FRG1B	chr20:29611841-29652164	A	SD	OK	11.8951	19.5773	0.718819	-2.94656	0.00321334	0.0283173	yes
XLOC_029004	XLOC_029004	FRMD3	chr9:85834214-86153348	A	SD	OK	0.188034	0.880582	2.22746	-3.74849	0.000177901	0.00286973	yes
XLOC_009367	XLOC_009367	FRMD5	chr15:44163007-44487429	A	SD	OK	0.0849763	0.691356	3.0243	-4.22448	2.39495e-05	0.000531654	yes
XLOC_028446	XLOC_028446	FRMPD1	chr9:37603016-37747101	A	SD	OK	0.72873	1.9156	1.39434	-3.70782	0.000209052	0.00324015	yes
XLOC_003491	XLOC_003491	FRMPD2	chr10:49364600-49482941	A	SD	OK	0.100269	1.81826	4.18061	-8.51445	0	0	yes
XLOC_003486	XLOC_003486	FRMPD2P1	chr10:48844035-48862688	A	SD	OK	0.0197059	0.38606	4.29212	-2.76838	0.00563355	0.0420814	yes
XLOC_025822	XLOC_025822	FSCN1	chr7:5632435-5646287	A	SD	OK	0.53251	3.67067	2.78516	-3.69242	0.000222126	0.00341149	yes
XLOC_011595	XLOC_011595	FSCN2	chr17:79485984-79521756	A	SD	OK	2.58881	6.23143	1.26727	-4.11656	3.8457e-05	0.000794739	yes
XLOC_013118	XLOC_013118	FSTL3	chr19:676388-683392	A	SD	OK	6.53182	12.7451	0.964387	-2.80595	0.00501679	0.0391065	yes
XLOC_010105	XLOC_010105	FUS	chr16:31191430-31206250	A	SD	OK	17.1949	30.714	0.836914	-3.42834	0.000607288	0.00762325	yes
XLOC_027772	XLOC_027772	FUT10	chr8:33223296-33330751	A	SD	OK	0.807198	2.54329	1.6557	-3.6482	0.000264081	0.00392789	yes
XLOC_007933	XLOC_007933	FUT8	chr14:65877309-66210839	A	SD	OK	1.72173	7.08311	2.04053	-4.22281	2.41278e-05	0.000533653	yes
XLOC_024202	XLOC_024202	FYN	chr6:111981534-112194655	A	SD	OK	0.0475763	0.488206	3.35918	-2.82927	0.0046654	0.0373693	yes
XLOC_027347	XLOC_027347	FZD3	chr8:28351721-28431785	A	SD	OK	0.907505	4.46735	2.29944	-4.64484	3.40345e-06	9.7081e-05	yes
XLOC_023883	XLOC_023883	GABBR1	chr6:29570004-29600962	A	SD	OK	6.24379	11.16	0.83784	-3.45995	0.000540273	0.00691474	yes
XLOC_000453	XLOC_000453	GADD45A	chr1:68150859-68154021	A	SD	OK	2.87775	10.7139	1.89647	-3.48858	0.000485588	0.00634709	yes
XLOC_022097	XLOC_022097	GALNT10	chr5:153570294-153825382	A	SD	OK	8.00154	23.4119	1.5489	-3.43946	0.000582878	0.00736701	yes
XLOC_015812	XLOC_015812	GALNT14	chr2:31133330-31361592	A	SD	OK	0.0976047	1.21296	3.63543	-4.65617	3.22154e-06	9.30125e-05	yes
XLOC_028670	XLOC_028670	GARNL3	chr9:129986905-130155891	A	SD	OK	1.40087	4.19431	1.58211	-5.58314	2.36219e-08	1.17087e-06	yes
XLOC_002053	XLOC_002053	GAS5	chr1:173768449-173872931	A	SD	OK	49.0315	159.041	1.69761	-5.0562	4.27696e-07	1.58224e-05	yes
XLOC_007604	XLOC_007604	GAS6	chr13:114523397-114567046	A	SD	OK	1.68611	8.44661	2.32467	-5.77825	7.54799e-09	4.22708e-07	yes
XLOC_019204	XLOC_019204	GATA2	chr3:128197958-128212030	A	SD	OK	3.74968	12.879	1.78018	-2.79005	0.00526996	0.0403095	yes
XLOC_019828	XLOC_019828	GATA2	chr3:128197958-128212030	A	SD	OK	19.0867	85.7288	2.16721	-6.50983	7.52363e-11	6.43572e-09	yes
XLOC_026699	XLOC_026699	GATS	chr7:99775537-99869855	A	SD	OK	1.87669	4.22232	1.16984	-4.06203	4.8647e-05	0.000967946	yes
XLOC_001663	XLOC_001663	GBP3	chr1:89472359-89531043	A	SD	OK	0.270881	0.947448	1.80639	-3.93714	8.246e-05	0.0015074	yes
XLOC_011455	XLOC_011455	GDPD1	chr17:57297827-57353330	A	SD	OK	1.92382	4.49945	1.22578	-2.73231	0.00628918	0.0451969	yes
XLOC_005255	XLOC_005255	GDPD5	chr11:75145487-75236599	A	SD	OK	0.465423	2.33111	2.3244	-4.38927	1.1373e-05	0.000279812	yes
XLOC_023801	XLOC_023801	GFOD1	chr6:13358087-13487956	A	SD	OK	0.747802	2.52218	1.75395	-3.53502	0.000407743	0.00550711	yes
XLOC_018263	XLOC_018263	GGA1	chr22:38003893-38029743	A	SD	OK	18.7095	27.6154	0.561705	-3.69109	0.000223297	0.00342428	yes
XLOC_019465	XLOC_019465	GHRL	chr3:10290144-10339375	A	SD	OK	0.342315	1.32682	1.95457	-3.19862	0.00138089	0.014808	yes
XLOC_026709	XLOC_026709	GIGYF1	chr7:100277047-100291802	A	SD	OK	7.15864	12.2743	0.777883	-4.7479	2.0554e-06	6.3617e-05	yes
XLOC_026332	XLOC_026332	GIMAP2	chr7:150382793-150390728	A	SD	OK	0.929175	4.92128	2.40501	-3.40961	0.000650547	0.00804179	yes
XLOC_026888	XLOC_026888	GIMAP6	chr7:150322463-150329736	A	SD	OK	0.0460636	0.412111	3.16133	-3.23738	0.00120632	0.0133201	yes
XLOC_011934	XLOC_011934	GJD3	chr17:38516904-38522014	A	SD	OK	1.30668	4.74315	1.85994	-3.46667	0.000526943	0.00678268	yes
XLOC_025838	XLOC_025838	GLCCI1	chr7:8008373-8128709	A	SD	OK	0.658351	2.30551	1.80815	-3.8195	0.000133722	0.00225725	yes
XLOC_009089	XLOC_009089	GLCE	chr15:69116302-69564544	A	SD	OK	1.0001	3.27639	1.71196	-2.73918	0.00615924	0.0445156	yes
XLOC_028824	XLOC_028824	GLDC	chr9:6532463-6645692	A	SD	OK	0.203798	1.80582	3.14744	-4.26762	1.97571e-05	0.000447025	yes
XLOC_006105	XLOC_006105	GLIPR1L2	chr12:75784888-75824521	A	SD	OK	0.174864	1.70124	3.28228	-4.16103	3.16816e-05	0.000678944	yes
XLOC_009951	XLOC_009951	GLIS2	chr16:4366167-4466962	A	SD	OK	1.74049	8.12072	2.22211	-5.00924	5.46457e-07	1.96773e-05	yes
XLOC_024005	XLOC_024005	GLP1R	chr6:39016556-39065358	A	SD	OK	0.106326	3.09388	4.86285	-8.37645	0	0	yes
XLOC_006643	XLOC_006643	GLS2	chr12:56862300-56882181	A	SD	OK	0.800081	4.34498	2.44113	-4.28564	1.82216e-05	0.000418354	yes
XLOC_022092	XLOC_022092	GM2A	chr5:150632612-150652319	A	SD	OK	12.1851	26.8618	1.14044	-2.83538	0.00457715	0.0369103	yes
XLOC_023223	XLOC_023223	GMNN	chr6:24775158-24786325	A	SD	OK	15.9594	27.2675	0.772773	-2.95083	0.0031692	0.0280075	yes
XLOC_017194	XLOC_017194	GNAS-AS1	chr20:57392273-57486250	A	SD	OK	0.065794	0.743792	3.49887	-3.12112	0.00180164	0.0182258	yes
XLOC_018170	XLOC_018170	GNAZ	chr22:23401592-23484241	A	SD	OK	1.51232	7.38524	2.28788	-3.58615	0.0003356	0.00475445	yes
XLOC_006776	XLOC_006776	GNPTAB,SYCP3	chr12:102088660-102224649	A	SD	OK	7.00968	18.2119	1.37746	-3.18328	0.00145615	0.0154396	yes
XLOC_006772	XLOC_006772	GOLGA2P5	chr12:100549881-100592729	A	SD	OK	0.723605	1.51924	1.07008	-3.33914	0.000840371	0.0099109	yes
XLOC_009555	XLOC_009555	GOLGA6L10	chr15:82633122-82641706	A	SD	OK	0.3551	2.15194	2.59934	-3.7085	0.000208494	0.00323398	yes
XLOC_009559	XLOC_009559	GOLGA6L10	chr15:83009406-83018198	A	SD	OK	0.339899	1.63514	2.26624	-3.15614	0.0015987	0.0166151	yes
XLOC_009572	XLOC_009572	GOLGA6L5,UBE2Q2P1	chr15:85045805-85123412	A	SD	OK	0.54847	1.90915	1.79945	-5.46121	4.72904e-08	2.16415e-06	yes
XLOC_009169	XLOC_009169	GOLGA6L9	chr15:82722184-82731586	A	SD	OK	0.885473	4.22707	2.25514	-3.58114	0.000342102	0.00482633	yes
XLOC_009174	XLOC_009174	GOLGA6L9	chr15:83098709-83108111	A	SD	OK	1.08213	4.77939	2.14295	-3.47277	0.000515122	0.00665588	yes
XLOC_009304	XLOC_009304	GOLGA8A	chr15:34671269-34729693	A	SD	OK	11.0814	21.8709	0.980876	-4.45334	8.45462e-06	0.000217238	yes
XLOC_009306	XLOC_009306	GOLGA8B,MIR1233-1	chr15:34817251-34875889	A	SD	OK	11.9743	26.6031	1.15165	-6.47128	9.71732e-11	8.27727e-09	yes
XLOC_018131	XLOC_018131	GP1BB,SEPT5,SEPT5-GP1BB	chr22:19701986-19712297	A	SD	OK	19.9369	32.1107	0.687609	-2.69958	0.00694272	0.0481361	yes
XLOC_003706	XLOC_003706	GPAM	chr10:113909621-113943537	A	SD	OK	3.24908	7.99296	1.2987	-2.91565	0.0035495	0.0305429	yes
XLOC_026698	XLOC_026698	GPC2	chr7:99767136-99775010	A	SD	OK	0.895716	2.61095	1.54346	-3.09098	0.00199496	0.0196616	yes
XLOC_018890	XLOC_018890	GPD1L	chr3:32148002-32210207	A	SD	OK	4.33262	9.32208	1.10541	-3.31575	0.000913978	0.010588	yes
XLOC_025802	XLOC_025802	GPER	chr7:1033759-1177970	A	SD	OK	1.51302	9.64668	2.6726	-5.55367	2.79734e-08	1.35347e-06	yes
XLOC_030178	XLOC_030178	GPM6B	chrX:13752827-13956831	A	SD	OK	0.295899	1.44036	2.28325	-2.92925	0.00339781	0.0295639	yes
XLOC_023672	XLOC_023672	GPR126	chr6:142623055-142767403	A	SD	OK	14.3305	54.2261	1.91989	-5.96261	2.48236e-09	1.53898e-07	yes
XLOC_001134	XLOC_001134	GPR137B	chr1:236305740-236445339	A	SD	OK	6.52763	20.7965	1.67171	-2.97649	0.00291567	0.0264827	yes
XLOC_016217	XLOC_016217	GPR155	chr2:175295326-175351813	A	SD	OK	1.38881	2.85352	1.0389	-3.11077	0.001866	0.0186628	yes
XLOC_001272	XLOC_001272	GPR157	chr1:9160368-9189229	A	SD	OK	2.01942	4.23658	1.06896	-3.19512	0.00139774	0.0149453	yes
XLOC_019333	XLOC_019333	GPR160	chr3:169755734-169899537	A	SD	OK	3.57162	11.4894	1.68566	-2.91899	0.00351166	0.0303073	yes
XLOC_002025	XLOC_002025	GPR161	chr1:168048770-168106765	A	SD	OK	1.41113	2.65658	0.91272	-3.96754	7.26179e-05	0.00134815	yes
XLOC_009319	XLOC_009319	GPR176	chr15:40091275-40213153	A	SD	OK	2.42085	8.4251	1.79918	-4.69938	2.60957e-06	7.79143e-05	yes
XLOC_019067	XLOC_019067	GPR27	chr3:71728439-71805577	A	SD	OK	0.551908	2.68403	2.2819	-2.9907	0.00278342	0.0256492	yes
XLOC_024161	XLOC_024161	GPR63	chr6:97240362-97285454	A	SD	OK	1.33102	6.58853	2.30742	-4.83888	1.30573e-06	4.22186e-05	yes
XLOC_002997	XLOC_002997	GPRIN2	chr10:46992975-47007937	A	SD	OK	1.86171	4.79221	1.36406	-3.20086	0.00137019	0.0147129	yes
XLOC_028766	XLOC_028766	GPSM1	chr9:139221881-139254057	A	SD	OK	9.58672	19.2795	1.00796	-3.27812	0.00104502	0.0118157	yes
XLOC_028079	XLOC_028079	GPT,PPP1R16A	chr8:145703352-145743210	A	SD	OK	1.95842	5.80889	1.56857	-3.89945	9.64118e-05	0.00172208	yes
XLOC_019151	XLOC_019151	GRAMD1C	chr3:113557673-113666529	A	SD	OK	2.78443	11.8179	2.08552	-5.58325	2.36069e-08	1.17087e-06	yes
XLOC_009490	XLOC_009490	GRAMD2	chr15:72452146-72490136	A	SD	OK	0.0116354	0.366656	4.97783	-3.22353	0.0012662	0.0138381	yes
XLOC_018352	XLOC_018352	GRAMD4	chr22:46973070-47075688	A	SD	OK	2.76283	7.44099	1.42935	-3.57976	0.000343906	0.00484167	yes
XLOC_016186	XLOC_016186	GRB14	chr2:165349322-165478360	A	SD	OK	0.447328	2.28266	2.35131	-3.39889	0.000676592	0.00828794	yes
XLOC_017851	XLOC_017851	GRIK1	chr21:30909253-31312324	A	SD	OK	1.83047	8.03772	2.13457	-6.51126	7.45211e-11	6.40155e-09	yes
XLOC_014406	XLOC_014406	GRIK5	chr19:42502472-42576392	A	SD	OK	0.68877	2.05198	1.57492	-3.31523	0.000915684	0.0105897	yes
XLOC_007391	XLOC_007391	GRK1,TFDP1	chr13:114239002-114443528	A	SD	OK	9.84785	21.4174	1.1209	-4.12862	3.64952e-05	0.00076118	yes
XLOC_024087	XLOC_024087	GSTA4	chr6:52842745-52860178	A	SD	OK	5.50351	12.6588	1.20172	-3.04898	0.00229618	0.0220305	yes
XLOC_026283	XLOC_026283	GSTK1	chr7:142960521-142966222	A	SD	OK	14.7938	34.9671	1.241	-2.68777	0.00719315	0.0490174	yes
XLOC_015504	XLOC_015504	GULP1	chr2:189152516-189460652	A	SD	OK	74.7606	167.376	1.16274	-3.14174	0.00167947	0.0172657	yes
XLOC_021743	XLOC_021743	GUSBP1	chr5:21459536-21589481	A	SD	OK	13.7677	77.458	2.49213	-9.49048	0	0	yes
XLOC_022752	XLOC_022752	GUSBP1	chr5:21459536-21589481	A	SD	OK	2.08801	9.29085	2.15369	-4.02102	5.79479e-05	0.00112097	yes
XLOC_018444	XLOC_018444	GUSBP11	chr22:23980673-24059610	A	SD	OK	4.06662	7.409	0.86545	-4.10571	4.03072e-05	0.00082875	yes
XLOC_023846	XLOC_023846	GUSBP2	chr6:26834391-26991811	A	SD	OK	7.43065	17.5609	1.2408	-3.59383	0.000325848	0.00465597	yes
XLOC_022361	XLOC_022361	GUSBP9,SMA5	chr5:69768080-69885833	A	SD	OK	39.8474	84.8164	1.08986	-2.68094	0.00734152	0.0498591	yes
XLOC_019069	XLOC_019069	GXYLT2	chr3:72937384-73027215	A	SD	OK	0.146132	0.848808	2.53817	-3.36226	0.000773083	0.0092301	yes
XLOC_029654	XLOC_029654	GYG2	chrX:2746862-2801143	A	SD	OK	3.58479	6.41121	0.838707	-3.03467	0.00240796	0.0228971	yes
XLOC_004280	XLOC_004280	GYLTL1B	chr11:45943195-45950647	A	SD	OK	3.6833	9.25636	1.32945	-3.82507	0.000130734	0.00221603	yes
XLOC_021996	XLOC_021996	H2AFY	chr5:134659626-134738552	A	SD	OK	0.462824	10.5061	4.50462	-8.52898	0	0	yes
XLOC_011990	XLOC_011990	HAP1	chr17:39878890-39890898	A	SD	OK	0.12174	0.485385	1.99533	-2.77814	0.00546706	0.0413096	yes
XLOC_008243	XLOC_008243	HAUS4,MIR4707	chr14:23415436-23426351	A	SD	OK	7.06177	14.6695	1.05472	-3.11653	0.00182992	0.0184258	yes
XLOC_023328	XLOC_023328	HCP5	chr6:31430956-31433586	A	SD	OK	0.134372	1.09118	3.02159	-3.59098	0.000329431	0.0046867	yes
XLOC_003155	XLOC_003155	HECTD2	chr10:93066718-93371217	A	SD	OK	3.49748	8.75855	1.32438	-3.88895	0.000100677	0.00177825	yes
XLOC_019808	XLOC_019808	HEG1	chr3:124684553-124774802	A	SD	OK	0.480095	1.23644	1.3648	-2.93609	0.00332379	0.0290228	yes
XLOC_003172	XLOC_003172	HELLS	chr10:96305571-96373856	A	SD	OK	0.653931	1.97082	1.59159	-4.07449	4.61159e-05	0.000928409	yes
XLOC_005446	XLOC_005446	HEPACAM	chr11:124789145-124814508	A	SD	OK	0.0386371	1.11925	4.8564	-5.34984	8.80317e-08	3.76512e-06	yes
XLOC_009280	XLOC_009280	HERC2	chr15:28356137-28567326	A	SD	OK	7.48523	11.2194	0.583877	-2.80584	0.00501858	0.0391065	yes
XLOC_023235	XLOC_023235	HFE	chr6:26086557-26099285	A	SD	OK	2.17831	6.21225	1.51191	-4.62212	3.79831e-06	0.000106949	yes
XLOC_001675	XLOC_001675	HFM1	chr1:91726322-91870426	A	SD	OK	0.113203	0.402921	1.83159	-2.8329	0.00461273	0.0370645	yes
XLOC_001042	XLOC_001042	HHAT	chr1:210501595-210849638	A	SD	OK	0.338879	1.8814	2.47297	-3.98928	6.62747e-05	0.00124917	yes
XLOC_026602	XLOC_026602	HIP1	chr7:75162541-75368283	A	SD	OK	1.79745	3.67779	1.03288	-3.85142	0.000117433	0.00202099	yes
XLOC_023830	XLOC_023830	HIST1H3B	chr6:26023713-26032317	A	SD	OK	0.144279	5.21738	5.17639	-7.07213	1.52567e-12	1.74745e-10	yes
XLOC_023233	XLOC_023233	HIST1H4B	chr6:26023713-26032317	A	SD	OK	0.284701	1.21508	2.09353	-2.83006	0.0046539	0.0373066	yes
XLOC_001818	XLOC_001818	HIST2H2BF	chr1:149397113-149399229	A	SD	OK	1.00915	4.15619	2.04212	-2.83408	0.00459584	0.0370113	yes
XLOC_023885	XLOC_023885	HLA-F-AS1	chr6:29691116-29716826	A	SD	OK	1.18932	3.61009	1.6019	-3.89717	9.73245e-05	0.00173685	yes
XLOC_011431	XLOC_011431	HLF	chr17:53342320-53402452	A	SD	OK	0.362872	1.5089	2.05597	-3.14271	0.00167392	0.0172348	yes
XLOC_019888	XLOC_019888	HLTF	chr3:148747903-148804352	A	SD	OK	20.2797	43.0659	1.08651	-3.43149	0.000600277	0.00755396	yes
XLOC_023383	XLOC_023383	HMGA1	chr6:34204576-34225449	A	SD	OK	14.5063	32.8522	1.17931	-4.42771	9.52392e-06	0.000241047	yes
XLOC_009010	XLOC_009010	HMGN2P46	chr15:45771844-45850815	A	SD	OK	6.7052	18.4854	1.46304	-2.78174	0.00540687	0.0410538	yes
XLOC_024126	XLOC_024126	HMGN3	chr6:79910961-79946517	A	SD	OK	31.1124	63.9758	1.04004	-3.4975	0.000469643	0.00616251	yes
XLOC_021143	XLOC_021143	HNRPDL	chr4:83343716-83382244	A	SD	OK	22.7458	36.81	0.694497	-2.7483	0.00599056	0.0438277	yes
XLOC_026460	XLOC_026460	HOXA10,HOXA10-HOXA9,HOXA9	chr7:27202056-27219880	A	SD	OK	3.5562	13.3259	1.90583	-3.89478	9.82873e-05	0.00175249	yes
XLOC_026458	XLOC_026458	HOXA5,HOXA6	chr7:27179982-27196296	A	SD	OK	1.43756	4.25512	1.56558	-4.52945	5.91383e-06	0.000159642	yes
XLOC_025878	XLOC_025878	HOXA-AS5	chr7:27220775-27228912	A	SD	OK	0.0602189	1.40654	4.54579	-3.42257	0.000620326	0.00772948	yes
XLOC_012089	XLOC_012089	HOXB13,MIR3185,PRAC	chr17:46798468-46827156	A	SD	OK	149.488	389.786	1.38265	-3.69785	0.000217437	0.00335217	yes
XLOC_012081	XLOC_012081	HOXB3,HOXB5,HOXB6	chr17:46625903-46683774	A	SD	OK	1.87559	6.96852	1.89351	-5.66695	1.45362e-08	7.61481e-07	yes
XLOC_012086	XLOC_012086	HOXB9	chr17:46698518-46703835	A	SD	OK	0.250921	1.59434	2.66765	-3.36459	0.000766562	0.00917385	yes
XLOC_005994	XLOC_005994	HOXC4,HOXC5,HOXC6	chr12:54410641-54449814	A	SD	OK	27.3212	50.0535	0.87345	-3.26856	0.00108096	0.0121679	yes
XLOC_005993	XLOC_005993	HOXC8	chr12:54402889-54406545	A	SD	OK	0.0276168	1.05577	5.25661	-4.59357	4.35725e-06	0.000120676	yes
XLOC_005992	XLOC_005992	HOXC9	chr12:54393876-54397120	A	SD	OK	0.636936	7.02626	3.46354	-4.79778	1.60435e-06	5.13011e-05	yes
XLOC_001489	XLOC_001489	HPCAL4	chr1:40144644-40157089	A	SD	OK	0.0537793	0.41132	2.93514	-3.26334	0.00110107	0.0123394	yes
XLOC_003648	XLOC_003648	HPS1,MIR1287,MIR4685,PYROXD2	chr10:100143274-100206704	A	SD	OK	10.5449	17.8157	0.756606	-2.96169	0.00305954	0.0273002	yes
XLOC_030499	XLOC_030499	HS6ST2	chrX:131760037-132095423	A	SD	OK	0.207315	4.31095	4.37811	-6.45124	1.10936e-10	9.37087e-09	yes
XLOC_010211	XLOC_010211	HSD11B2	chr16:67464442-67471454	A	SD	OK	4.34835	19.9232	2.19591	-5.5926	2.23692e-08	1.1225e-06	yes
XLOC_000628	XLOC_000628	HSD3B1	chr1:120049825-120057681	A	SD	OK	0	0.300467	1.79769e+308	1.79769e+308	0.00708569	0.0487274	yes
XLOC_010100	XLOC_010100	HSD3B7	chr16:30996467-31000475	A	SD	OK	9.09247	23.5069	1.37034	-5.34016	9.28653e-08	3.94687e-06	yes
XLOC_020809	XLOC_020809	HSPA4L	chr4:128703440-128761886	A	SD	OK	1.67488	6.03172	1.84851	-4.70796	2.50204e-06	7.53698e-05	yes
XLOC_006241	XLOC_006241	HSPB8	chr12:119616594-119632551	A	SD	OK	0.861139	5.61706	2.7055	-3.90248	9.52123e-05	0.00170215	yes
XLOC_001357	XLOC_001357	HSPG2	chr1:22138757-22263750	A	SD	OK	0.346378	1.25209	1.85392	-3.12847	0.00175717	0.0178831	yes
XLOC_005851	XLOC_005851	HTR7P1	chr12:13153375-13158415	A	SD	OK	1.28037	3.36715	1.39497	-2.79846	0.00513471	0.039792	yes
XLOC_003297	XLOC_003297	HTRA1	chr10:124221040-124274424	A	SD	OK	0.834448	4.6208	2.46925	-3.50263	0.000460693	0.00606075	yes
XLOC_016302	XLOC_016302	ICA1L	chr2:203637872-203736467	A	SD	OK	0.708078	1.82981	1.36972	-4.13189	3.59795e-05	0.000752747	yes
XLOC_024088	XLOC_024088	ICK	chr6:52866097-52926600	A	SD	OK	4.77677	9.63728	1.01259	-3.04779	0.00230532	0.0221036	yes
XLOC_001369	XLOC_001369	ID3	chr1:23884420-23886285	A	SD	OK	1.76699	7.6147	2.10749	-2.93634	0.00332115	0.0290214	yes
XLOC_030574	XLOC_030574	IDS	chrX:148560294-148586884	A	SD	OK	15.8079	26.9215	0.768112	-2.81757	0.00483892	0.0382756	yes
XLOC_020470	XLOC_020470	IDUA	chr4:970338-1003440	A	SD	OK	12.29	23.4617	0.932828	-3.30805	0.000939493	0.0108218	yes
XLOC_003149	XLOC_003149	IFIT1	chr10:91152321-91163744	A	SD	OK	0.759178	3.10038	2.02994	-2.88572	0.00390525	0.0327424	yes
XLOC_003146	XLOC_003146	IFIT2	chr10:91061705-91069033	A	SD	OK	1.02319	3.95504	1.95062	-3.0804	0.00206721	0.0202347	yes
XLOC_003147	XLOC_003147	IFIT3	chr10:91087601-91100725	A	SD	OK	0.198823	1.06856	2.42611	-3.59532	0.000323997	0.00464197	yes
XLOC_003150	XLOC_003150	IFIT5	chr10:91174324-91180759	A	SD	OK	0.380038	1.98214	2.38284	-3.42208	0.000621445	0.00773867	yes
XLOC_006472	XLOC_006472	IFLTD1	chr12:25629015-25801578	A	SD	OK	0	0.436445	1.79769e+308	1.79769e+308	5.02968e-05	0.000991894	yes
XLOC_019926	XLOC_019926	IFT80	chr3:159974773-160117320	A	SD	OK	8.26214	14.2777	0.789172	-2.87633	0.00402328	0.0334827	yes
XLOC_022018	XLOC_022018	IGIP,PURA	chr5:139480880-139508844	A	SD	OK	19.2362	50.1677	1.38294	-3.59224	0.000327842	0.00467066	yes
XLOC_001765	XLOC_001765	IGSF3	chr1:117117030-117210314	A	SD	OK	2.0737	6.82603	1.71884	-3.48189	0.000497893	0.00647252	yes
XLOC_001977	XLOC_001977	IGSF9	chr1:159896828-159915830	A	SD	OK	1.89801	4.29618	1.17857	-3.1181	0.00182022	0.0183588	yes
XLOC_005474	XLOC_005474	IGSF9B	chr11:133778482-133826880	A	SD	OK	0.558581	1.45717	1.38333	-2.99687	0.0027277	0.025216	yes
XLOC_001017	XLOC_001017	IKBKE	chr1:206643585-206670279	A	SD	OK	0.964419	2.42029	1.32745	-3.59891	0.000319557	0.00460439	yes
XLOC_016329	XLOC_016329	IKZF2	chr2:213864410-214016333	A	SD	OK	0.345654	1.13066	1.70977	-4.28605	1.81879e-05	0.000418054	yes
XLOC_011929	XLOC_011929	IKZF3	chr17:37920451-38020441	A	SD	OK	0.0938207	0.581199	2.63106	-3.09427	0.00197301	0.0195166	yes
XLOC_010321	XLOC_010321	IL17C	chr16:88705000-88706882	A	SD	OK	0.0586489	1.08689	4.21196	-2.71444	0.00663872	0.0466505	yes
XLOC_019036	XLOC_019036	IL17RB	chr3:53880576-53916229	A	SD	OK	0.566593	2.28338	2.01079	-2.83186	0.00462781	0.0371391	yes
XLOC_019671	XLOC_019671	IL17RD	chr3:57124009-57199403	A	SD	OK	0.323964	1.99736	2.62419	-4.37935	1.19033e-05	0.000291443	yes
XLOC_019409	XLOC_019409	IL1RAP	chr3:190231839-190374986	A	SD	OK	1.1996	3.17286	1.40323	-2.68454	0.00726303	0.049394	yes
XLOC_015331	XLOC_015331	IL1RN	chr2:113875469-113891593	A	SD	OK	0.150758	8.98575	5.89733	-7.40063	1.35447e-13	1.94746e-11	yes
XLOC_013320	XLOC_013320	IL27RA	chr19:14142261-14164026	A	SD	OK	0.0547959	0.782309	3.8356	-4.28021	1.86718e-05	0.000425318	yes
XLOC_002019	XLOC_002019	ILDR2	chr1:166882440-166944561	A	SD	OK	0.0557946	0.518865	3.21716	-4.03579	5.44197e-05	0.00106184	yes
XLOC_015353	XLOC_015353	INHBB	chr2:121103718-121109383	A	SD	OK	0.0930233	1.89347	4.3473	-4.97296	6.59382e-07	2.30875e-05	yes
XLOC_015268	XLOC_015268	INPP4A	chr2:99061306-99207709	A	SD	OK	3.62131	7.16851	0.985161	-4.28331	1.84132e-05	0.000421798	yes
XLOC_001477	XLOC_001477	INPP5B	chr1:38325386-38412729	A	SD	OK	2.73897	6.10998	1.15754	-3.8308	0.000127725	0.00217047	yes
XLOC_018231	XLOC_018231	INPP5J	chr22:31518130-31530685	A	SD	OK	2.88472	6.22416	1.10945	-2.75145	0.00593328	0.0435669	yes
XLOC_019592	XLOC_019592	IP6K2	chr3:48725435-48755324	A	SD	OK	45.1721	70.838	0.649092	-3.0913	0.00199282	0.0196501	yes
XLOC_019477	XLOC_019477	IQSEC1	chr3:12938465-13114617	A	SD	OK	7.71659	13.9856	0.857908	-3.98755	6.67593e-05	0.00125665	yes
XLOC_022477	XLOC_022477	IRF1	chr5:131817300-131826465	A	SD	OK	0.289334	1.69568	2.55106	-3.48358	0.00049475	0.00645021	yes
XLOC_002278	XLOC_002278	IRF2BP2	chr1:234739827-234745283	A	SD	OK	9.64328	23.5505	1.28816	-4.23874	2.24775e-05	0.000503324	yes
XLOC_007993	XLOC_007993	IRF2BPL	chr14:77490855-77495345	A	SD	OK	5.36427	18.2746	1.76839	-4.32476	1.527e-05	0.000358296	yes
XLOC_008433	XLOC_008433	IRF2BPL	chr14:77490855-77495345	A	SD	OK	14.1814	59.5693	2.07057	-3.89221	9.93349e-05	0.00176341	yes
XLOC_022234	XLOC_022234	IRX2	chr5:2743477-2751769	A	SD	OK	0.583192	1.65738	1.50686	-2.81133	0.00493364	0.0387974	yes
XLOC_010141	XLOC_010141	IRX3	chr16:54317054-54333079	A	SD	OK	0.744972	3.32853	2.15963	-2.7577	0.00582093	0.0430675	yes
XLOC_010626	XLOC_010626	IRX3	chr16:54317054-54333079	A	SD	OK	4.35933	22.8287	2.38867	-5.20946	1.89392e-07	7.60305e-06	yes
XLOC_010142	XLOC_010142	IRX5	chr16:54965110-54968395	A	SD	OK	0.821624	5.22985	2.67022	-3.76072	0.000169428	0.00277002	yes
XLOC_009136	XLOC_009136	ISL2	chr15:76629079-76634820	A	SD	OK	1.10552	2.76786	1.32405	-2.7823	0.00539751	0.040998	yes
XLOC_008441	XLOC_008441	ISM2	chr14:77940737-77965210	A	SD	OK	0.215743	1.05152	2.28509	-3.14654	0.00165216	0.0170541	yes
XLOC_018246	XLOC_018246	ISX	chr22:35462129-35483380	A	SD	OK	0.177693	0.816155	2.19946	-2.8058	0.00501925	0.0391065	yes
XLOC_021789	XLOC_021789	ITGA2	chr5:52285155-52390609	A	SD	OK	0.702428	2.75555	1.97192	-3.25125	0.00114897	0.0128266	yes
XLOC_015736	XLOC_015736	ITGB1BP1	chr2:9346893-9695950	A	SD	OK	5.31937	11.4305	1.10356	-3.63802	0.000274744	0.00405082	yes
XLOC_011543	XLOC_011543	ITGB4	chr17:73717515-73761280	A	SD	OK	0.368756	1.94809	2.40132	-4.23244	2.31174e-05	0.000515577	yes
XLOC_019654	XLOC_019654	ITIH4	chr3:52847005-52864717	A	SD	OK	0.293378	1.10931	1.91882	-3.63697	0.000275868	0.00406149	yes
XLOC_018819	XLOC_018819	ITPR1	chr3:4535031-4889524	A	SD	OK	2.86801	6.53007	1.18705	-4.32535	1.52292e-05	0.00035817	yes
XLOC_023382	XLOC_023382	ITPR3	chr6:33589095-33679504	A	SD	OK	4.1929	6.72325	0.681212	-3.65434	0.000257844	0.00385208	yes
XLOC_008526	XLOC_008526	JAG2	chr14:105607937-105635161	A	SD	OK	14.0929	39.4927	1.48662	-6.35533	2.07975e-10	1.65345e-08	yes
XLOC_020973	XLOC_020973	JAKMIP1	chr4:6027925-6202318	A	SD	OK	0.359718	2.28667	2.66831	-5.3214	1.02974e-07	4.27783e-06	yes
XLOC_007984	XLOC_007984	JDP2	chr14:75894508-75939404	A	SD	OK	0.952975	4.139	2.11877	-5.3333	9.64435e-08	4.06095e-06	yes
XLOC_003527	XLOC_003527	JMJD1C	chr10:64926987-65227495	A	SD	OK	5.87751	9.68475	0.720509	-2.7517	0.00592863	0.0435669	yes
XLOC_028037	XLOC_028037	JRK	chr8:143736173-143751401	A	SD	OK	3.31393	6.15728	0.893749	-2.7225	0.00647906	0.0459748	yes
XLOC_019187	XLOC_019187	KALRN	chr3:123752199-124440036	A	SD	OK	0.519369	1.69895	1.70981	-4.60886	4.04874e-06	0.000112903	yes
XLOC_014125	XLOC_014125	KANK2	chr19:11274942-11308531	A	SD	OK	2.65629	5.7935	1.12502	-3.3971	0.000681035	0.0083323	yes
XLOC_012060	XLOC_012060	KANSL1	chr17:44107177-44302740	A	SD	OK	10.896	16.5413	0.602271	-2.90593	0.00366163	0.0312163	yes
XLOC_016013	XLOC_016013	KANSL3	chr2:97258788-97304115	A	SD	OK	10.0449	15.7032	0.644588	-2.7247	0.00643597	0.0457947	yes
XLOC_012000	XLOC_012000	KAT2A	chr17:40265116-40273382	A	SD	OK	13.7313	30.2255	1.1383	-3.65906	0.000253138	0.00380138	yes
XLOC_000118	XLOC_000118	KAZN	chr1:14925212-15478960	A	SD	OK	0.562156	1.92504	1.77585	-2.98946	0.00279469	0.0257063	yes
XLOC_000055	XLOC_000055	KCNAB2	chr1:5922868-6161253	A	SD	OK	1.68101	8.36291	2.31468	-7.11696	1.10334e-12	1.30047e-10	yes
XLOC_017492	XLOC_017492	KCNG1	chr20:49620192-49639675	A	SD	OK	0.615957	3.88862	2.65836	-4.77811	1.76955e-06	5.55326e-05	yes
XLOC_005939	XLOC_005939	KCNH3	chr12:49932939-49952077	A	SD	OK	0.0873232	0.640936	2.87574	-3.18659	0.0014396	0.0152961	yes
XLOC_015247	XLOC_015247	KCNIP3	chr2:95963063-96051825	A	SD	OK	1.13586	4.61571	2.02276	-3.6306	0.000282761	0.00413893	yes
XLOC_024007	XLOC_024007	KCNK5	chr6:39156746-39197251	A	SD	OK	0.140958	2.1228	3.91263	-5.02426	5.05371e-07	1.83939e-05	yes
XLOC_000319	XLOC_000319	KCNQ4	chr1:41249683-41306124	A	SD	OK	0.424042	1.4675	1.79108	-3.13825	0.00169962	0.0174286	yes
XLOC_015000	XLOC_015000	KCNS3	chr2:18059944-18114225	A	SD	OK	0.588573	7.25687	3.62405	-5.33104	9.76529e-08	4.09033e-06	yes
XLOC_013455	XLOC_013455	KCTD15	chr19:34287750-34306666	A	SD	OK	7.68972	14.9981	0.963775	-2.81597	0.00486301	0.0383811	yes
XLOC_018260	XLOC_018260	KCTD17	chr22:37447762-37459431	A	SD	OK	2.68648	7.23132	1.42854	-3.80586	0.00014131	0.00236367	yes
XLOC_011081	XLOC_011081	KDM6B,TMEM88	chr17:7737352-7759417	A	SD	OK	14.3738	19.6618	0.451957	-3.29579	0.000981464	0.011235	yes
XLOC_027581	XLOC_027581	KHDRBS3	chr8:136469715-136659851	A	SD	OK	0.655942	7.15577	3.44747	-5.45601	4.86953e-08	2.22342e-06	yes
XLOC_015032	XLOC_015032	KHK	chr2:27309452-27341995	A	SD	OK	0.776243	3.96197	2.35164	-4.16798	3.07318e-05	0.000661385	yes
XLOC_011537	XLOC_011537	KIAA0195	chr17:73452663-73511627	A	SD	OK	6.97739	11.6254	0.736518	-3.03554	0.00240105	0.0228636	yes
XLOC_007947	XLOC_007947	KIAA0247	chr14:70078309-70181861	A	SD	OK	4.80925	19.619	2.02836	-3.85835	0.000114155	0.00197294	yes
XLOC_026495	XLOC_026495	KIAA0895	chr7:36363758-36493400	A	SD	OK	3.11612	5.39705	0.792419	-3.31811	0.000906276	0.0105229	yes
XLOC_020854	XLOC_020854	KIAA0922	chr4:154387493-154557988	A	SD	OK	1.28625	2.74393	1.09307	-2.74223	0.00610234	0.0443097	yes
XLOC_020631	XLOC_020631	KIAA1211	chr4:57036360-57197252	A	SD	OK	0.373449	1.87621	2.32884	-5.1354	2.8154e-07	1.0851e-05	yes
XLOC_002945	XLOC_002945	KIAA1217	chr10:23983674-24836772	A	SD	OK	7.52618	14.5777	0.95377	-3.48591	0.000490462	0.00639841	yes
XLOC_019832	XLOC_019832	KIAA1257	chr3:128689781-128712986	A	SD	OK	0.527765	2.11435	2.00224	-2.68587	0.00723422	0.0492476	yes
XLOC_003435	XLOC_003435	KIAA1462	chr10:30301728-30348488	A	SD	OK	0.278158	1.009	1.85896	-2.73158	0.00630312	0.045249	yes
XLOC_005852	XLOC_005852	KIAA1467	chr12:13197314-13236383	A	SD	OK	3.36105	13.4748	2.00328	-4.41348	1.01723e-05	0.000256815	yes
XLOC_014233	XLOC_014233	KIAA1683	chr19:18367905-18387654	A	SD	OK	0.693334	2.80039	2.014	-3.74704	0.000178932	0.00287213	yes
XLOC_001121	XLOC_001121	KIAA1804	chr1:233463513-233520959	A	SD	OK	0.706662	1.75082	1.30894	-3.09971	0.00193709	0.0192503	yes
XLOC_029137	XLOC_029137	KIF12	chr9:116853917-116861337	A	SD	OK	0.216774	0.941376	2.11858	-3.7282	0.000192855	0.00305687	yes
XLOC_012045	XLOC_012045	KIF18B	chr17:43001827-43025082	A	SD	OK	0.418366	1.25991	1.59048	-3.40124	0.00067082	0.00823715	yes
XLOC_003151	XLOC_003151	KIF20B	chr10:91461357-91534700	A	SD	OK	0.974134	2.18359	1.16451	-3.5933	0.000326517	0.00465825	yes
XLOC_021812	XLOC_021812	KIF2A	chr5:61601940-61700436	A	SD	OK	6.27443	10.2412	0.706831	-2.81056	0.00494558	0.038816	yes
XLOC_000354	XLOC_000354	KIF2C	chr1:45205489-45234087	A	SD	OK	0.949917	2.44147	1.36188	-3.20565	0.00134759	0.0145644	yes
XLOC_015783	XLOC_015783	KIF3C	chr2:26149454-26205443	A	SD	OK	0.760912	3.70155	2.28233	-3.74301	0.000181829	0.00290941	yes
XLOC_023377	XLOC_023377	KIFC1	chr6:33359312-33377699	A	SD	OK	0.924756	2.85096	1.6243	-3.57343	0.000352338	0.00493639	yes
XLOC_006738	XLOC_006738	KITLG	chr12:88886569-88974250	A	SD	OK	0.221834	1.92603	3.11808	-5.63826	1.71778e-08	8.90656e-07	yes
XLOC_027958	XLOC_027958	KLF10	chr8:103661004-103667983	A	SD	OK	2.39172	7.50123	1.64908	-3.72629	0.000194319	0.00307288	yes
XLOC_007531	XLOC_007531	KLHL1	chr13:70274724-70713885	A	SD	OK	3.17837	7.29333	1.19829	-3.06533	0.0021743	0.0210881	yes
XLOC_030446	XLOC_030446	KLHL13	chrX:117031775-117251303	A	SD	OK	0.141811	0.80544	2.50581	-3.03239	0.00242628	0.0230281	yes
XLOC_000009	XLOC_000009	KLHL17,PLEKHN1	chr1:841208-917473	A	SD	OK	5.20508	10.8367	1.05794	-3.84811	0.000119031	0.0020443	yes
XLOC_001263	XLOC_001263	KLHL21	chr1:6650647-6662949	A	SD	OK	7.25267	17.0317	1.23164	-3.02805	0.0024614	0.0232634	yes
XLOC_015448	XLOC_015448	KLHL23,PHOSPHO2,PHOSPHO2-KLHL23	chr2:170550962-170609466	A	SD	OK	10.2098	20.6911	1.01906	-3.6629	0.000249375	0.00375321	yes
XLOC_022511	XLOC_022511	KLHL3	chr5:136953188-137071779	A	SD	OK	0.418028	1.40094	1.74473	-3.575	0.000350233	0.00491029	yes
XLOC_023558	XLOC_023558	KLHL32	chr6:97372495-97862283	A	SD	OK	0.0213949	0.301743	3.81798	-2.82701	0.00469845	0.0375007	yes
XLOC_005254	XLOC_005254	KLHL35	chr11:75110534-75141674	A	SD	OK	3.61264	8.15354	1.17437	-2.71159	0.00669604	0.0468746	yes
XLOC_026441	XLOC_026441	KLHL7-AS1	chr7:23139825-23145322	A	SD	OK	0.220201	1.51144	2.77903	-4.65438	3.24961e-06	9.35785e-05	yes
XLOC_003598	XLOC_003598	KLLN	chr10:89618913-89732200	A	SD	OK	0	0.390486	1.79769e+308	1.79769e+308	0.00548244	0.0413642	yes
XLOC_006573	XLOC_006573	KRT80	chr12:52562640-52585784	A	SD	OK	0.0938087	0.437228	2.22059	-2.91828	0.00351969	0.0303507	yes
XLOC_006851	XLOC_006851	KSR2	chr12:117890816-118406028	A	SD	OK	0.155695	1.2342	2.98677	-4.61516	3.92802e-06	0.000110142	yes
XLOC_026752	XLOC_026752	LAMB1	chr7:107564245-107643804	A	SD	OK	0.345305	2.12849	2.62389	-3.92365	8.72157e-05	0.00158019	yes
XLOC_022099	XLOC_022099	LARP1	chr5:154062220-154197165	A	SD	OK	49.6503	81.6968	0.718476	-3.26231	0.00110508	0.0123707	yes
XLOC_017918	XLOC_017918	LCA5L	chr21:40777769-40817689	A	SD	OK	0.793891	1.55311	0.96815	-2.74278	0.00609221	0.0442678	yes
XLOC_003675	XLOC_003675	LDB1	chr10:103866316-103910090	A	SD	OK	16.7754	33.8485	1.01275	-4.66973	3.01599e-06	8.79134e-05	yes
XLOC_005957	XLOC_005957	LETMD1	chr12:51442081-51454410	A	SD	OK	10.4008	22.4022	1.10695	-4.70534	2.53441e-06	7.60061e-05	yes
XLOC_025811	XLOC_025811	LFNG,MIR4648	chr7:2552162-2568810	A	SD	OK	0.184478	1.15235	2.64306	-3.00156	0.00268599	0.0248985	yes
XLOC_012269	XLOC_012269	LGALS3BP	chr17:76967334-76976061	A	SD	OK	7.34743	21.5098	1.54968	-2.82652	0.0047057	0.0375437	yes
XLOC_001136	XLOC_001136	LGALS8	chr1:236681513-236767845	A	SD	OK	6.85579	20.0279	1.54662	-5.68481	1.30957e-08	6.98657e-07	yes
XLOC_021017	XLOC_021017	LGI2	chr4:25000470-25032414	A	SD	OK	0.0904077	0.905337	3.32394	-4.39182	1.12404e-05	0.00027756	yes
XLOC_022385	XLOC_022385	LHFPL2	chr5:77780979-78016479	A	SD	OK	1.01045	4.76575	2.2377	-4.23698	2.26549e-05	0.000506377	yes
XLOC_020589	XLOC_020589	LIAS	chr4:39460659-39479271	A	SD	OK	2.06276	6.26353	1.6024	-3.92047	8.83759e-05	0.00159683	yes
XLOC_018488	XLOC_018488	LIF	chr22:30636362-30642796	A	SD	OK	0.19368	1.25692	2.69814	-3.64716	0.000265156	0.00393809	yes
XLOC_006561	XLOC_006561	LIMA1	chr12:50569562-50677353	A	SD	OK	9.43726	21.5783	1.19314	-3.4871	0.000488287	0.00637824	yes
XLOC_002241	XLOC_002241	LIN9	chr1:226418860-226497779	A	SD	OK	0.995608	2.42843	1.28638	-2.86316	0.00419441	0.0345804	yes
XLOC_030042	XLOC_030042	LINC00086	chrX:134555867-134562055	A	SD	OK	1.12085	4.66619	2.05765	-4.00743	6.13833e-05	0.00117509	yes
XLOC_017926	XLOC_017926	LINC00111	chr21:43098568-43117496	A	SD	OK	0.0826281	0.491709	2.5731	-2.86771	0.00413452	0.0342119	yes
XLOC_026566	XLOC_026566	LINC00174	chr7:65841023-65958526	A	SD	OK	7.04689	12.1652	0.787705	-2.80083	0.00509719	0.0395841	yes
XLOC_023753	XLOC_023753	LINC00574	chr6:170188885-170202969	A	SD	OK	0.0948457	0.5562	2.55195	-2.75579	0.00585503	0.0431947	yes
XLOC_004551	XLOC_004551	LIPT2	chr11:74201534-74209618	A	SD	OK	2.11211	7.26245	1.78177	-2.80237	0.00507293	0.039449	yes
XLOC_005247	XLOC_005247	LIPT2	chr11:74201534-74209618	A	SD	OK	0.965729	2.89505	1.5839	-2.72066	0.00651515	0.0461501	yes
XLOC_010366	XLOC_010366	LMF1	chr16:903598-1031585	A	SD	OK	7.06506	12.9158	0.870366	-2.8285	0.00467673	0.0374157	yes
XLOC_021958	XLOC_021958	LMNB1	chr5:126112314-126172712	A	SD	OK	4.1131	14.5018	1.81794	-5.10714	3.27078e-07	1.24406e-05	yes
XLOC_028666	XLOC_028666	LMX1B	chr9:129376721-129463311	A	SD	OK	0.542119	2.79127	2.36424	-5.09232	3.53717e-07	1.33288e-05	yes
XLOC_007432	XLOC_007432	LNX2	chr13:28119920-28194720	A	SD	OK	3.66283	8.80678	1.26566	-2.87481	0.00404272	0.033617	yes
XLOC_019189	XLOC_019189	LOC100125556	chr3:125635443-125655887	A	SD	OK	0.805058	2.80559	1.80114	-3.71836	0.000200521	0.00315129	yes
XLOC_010339	XLOC_010339	LOC100128881,ZNF276	chr16:89773540-89883065	A	SD	OK	6.62365	14.0482	1.08469	-3.18613	0.00144191	0.0153127	yes
XLOC_028654	XLOC_028654	LOC100129034,NEK6	chr9:127019884-127177770	A	SD	OK	19.4444	52.7247	1.43913	-5.70098	1.19124e-08	6.42286e-07	yes
XLOC_001203	XLOC_001203	LOC100130417	chr1:841208-917473	A	SD	OK	1.66502	4.46488	1.42308	-4.78256	1.73078e-06	5.45692e-05	yes
XLOC_008953	XLOC_008953	LOC100131089	chr15:40331485-40359710	A	SD	OK	3.3012	8.32491	1.33444	-3.67303	0.000239687	0.00363439	yes
XLOC_011270	XLOC_011270	LOC100131347	chr17:37213271-37307902	A	SD	OK	0.138801	0.691105	2.31589	-2.97027	0.00297541	0.0268091	yes
XLOC_001682	XLOC_001682	LOC100131564	chr1:93646280-93811390	A	SD	OK	3.70314	7.19119	0.957481	-2.76054	0.00577055	0.0428365	yes
XLOC_017019	XLOC_017019	LOC100134868	chr20:25990434-26003859	A	SD	OK	0.193581	1.11079	2.52057	-3.17355	0.00150586	0.0158485	yes
XLOC_022360	XLOC_022360	LOC100170939,SMA4	chr5:69423288-69586004	A	SD	OK	53.0992	116.576	1.1345	-3.483	0.000495825	0.00646007	yes
XLOC_006334	XLOC_006334	LOC100271702	chr12:2038367-2045742	A	SD	OK	0.057357	1.67401	4.86719	-4.96988	6.69955e-07	2.34172e-05	yes
XLOC_001784	XLOC_001784	LOC100286793	chr1:143718512-143748054	A	SD	OK	1.84664	5.05464	1.45271	-3.3178	0.000907298	0.0105287	yes
XLOC_005942	XLOC_005942	LOC100286844	chr12:50222325-50237513	A	SD	OK	1.21484	3.11312	1.35759	-2.6929	0.00708337	0.0487274	yes
XLOC_005896	XLOC_005896	LOC100287314	chr12:30945933-30956635	A	SD	OK	0.0431601	0.759235	4.13678	-3.78575	0.000153247	0.00255073	yes
XLOC_026222	XLOC_026222	LOC100287482	chr7:129142319-129152773	A	SD	OK	2.07131	7.525	1.86115	-2.68047	0.00735195	0.0498983	yes
XLOC_009500	XLOC_009500	LOC100287616	chr15:74208440-74244478	A	SD	OK	2.71565	8.33063	1.61713	-4.68027	2.86499e-06	8.40548e-05	yes
XLOC_012203	XLOC_012203	LOC100499467	chr17:70399462-70588943	A	SD	OK	0.0533812	0.433735	3.02241	-3.01447	0.00257428	0.0240611	yes
XLOC_026344	XLOC_026344	LOC100505483	chr7:151253107-151576308	A	SD	OK	0.535771	4.91707	3.19811	-4.32441	1.5294e-05	0.000358446	yes
XLOC_000814	XLOC_000814	LOC100505633	chr1:159931013-159948876	A	SD	OK	0.176569	1.66433	3.23664	-4.29745	1.72771e-05	0.00039984	yes
XLOC_003229	XLOC_003229	LOC100505761	chr10:104209274-104216159	A	SD	OK	10.5515	20.4372	0.953757	-2.79373	0.00521045	0.0400574	yes
XLOC_021893	XLOC_021893	LOC100505894	chr5:87564698-87732491	A	SD	OK	4.91231	11.1785	1.18625	-2.97747	0.00290636	0.0264337	yes
XLOC_000596	XLOC_000596	LOC100506343	chr1:112264549-112310591	A	SD	OK	0.0654755	0.394505	2.59102	-2.75246	0.00591499	0.0435496	yes
XLOC_007394	XLOC_007394	LOC100506394	chr13:114567149-114569805	A	SD	OK	0.397403	1.84072	2.2116	-2.84009	0.00451008	0.0365585	yes
XLOC_008320	XLOC_008320	LOC100506433	chr14:48233982-48369844	A	SD	OK	3.86325	8.86884	1.19893	-4.12477	3.7111e-05	0.000771643	yes
XLOC_006474	XLOC_006474	LOC100506451	chr12:26105196-26232825	A	SD	OK	0.242635	1.41844	2.54745	-4.02685	5.65296e-05	0.00109667	yes
XLOC_021162	XLOC_021162	LOC100506746	chr4:87842827-87856030	A	SD	OK	1.71419	4.38071	1.35364	-2.73647	0.00621029	0.0448207	yes
XLOC_002277	XLOC_002277	LOC100506795	chr1:234663636-234667660	A	SD	OK	0.0837516	0.712691	3.08909	-3.69749	0.00021774	0.00335428	yes
XLOC_011554	XLOC_011554	LOC100507246	chr17:74553845-74561430	A	SD	OK	21.2222	44.5662	1.07037	-3.43265	0.000597704	0.00752624	yes
XLOC_009624	XLOC_009624	LOC100507472,PCSK6	chr15:101835572-102034261	A	SD	OK	3.97983	9.52825	1.2595	-5.1628	2.43283e-07	9.52136e-06	yes
XLOC_016927	XLOC_016927	LOC100507495	chr20:1290554-1373816	A	SD	OK	1.67729	3.3429	0.994974	-2.84313	0.00446732	0.0363501	yes
XLOC_010433	XLOC_010433	LOC100507501	chr16:4293587-4303793	A	SD	OK	1.89337	5.27768	1.47894	-3.69203	0.000222468	0.00341416	yes
XLOC_004780	XLOC_004780	LOC143666	chr11:572494-612317	A	SD	OK	0.55163	2.75892	2.32233	-2.92737	0.00341844	0.0296797	yes
XLOC_009093	XLOC_009093	LOC145837	chr15:69854018-69864961	A	SD	OK	0.524479	3.71142	2.82301	-6.33913	2.31073e-10	1.79485e-08	yes
XLOC_010367	XLOC_010367	LOC146336	chr16:1114081-1132696	A	SD	OK	0.0190504	1.41063	6.21037	-3.83101	0.000127618	0.00217046	yes
XLOC_012183	XLOC_012183	LOC146880,MIR4315-1,PLEKHM1P	chr17:62745607-62833303	A	SD	OK	8.20935	14.6873	0.839233	-4.18314	2.8751e-05	0.00062339	yes
XLOC_016065	XLOC_016065	LOC151009,LOC440894	chr2:111132685-111142624	A	SD	OK	6.37955	16.281	1.35166	-5.67509	1.38612e-08	7.31794e-07	yes
XLOC_026319	XLOC_026319	LOC155060,ZNF783	chr7:148959261-148994651	A	SD	OK	8.31134	16.1168	0.955412	-4.05213	5.07543e-05	0.000998973	yes
XLOC_016450	XLOC_016450	LOC200772	chr2:241894015-241906868	A	SD	OK	1.6057	4.54842	1.50216	-4.45881	8.2416e-06	0.000212843	yes
XLOC_021790	XLOC_021790	LOC257396	chr5:52405685-52410952	A	SD	OK	2.32245	6.32787	1.44607	-3.14233	0.00167607	0.0172429	yes
XLOC_012103	XLOC_012103	LOC284080	chr17:48127712-48133103	A	SD	OK	0.0589264	0.428118	2.86102	-2.73995	0.00614484	0.0444908	yes
XLOC_014259	XLOC_014259	LOC284440	chr19:19867180-19887222	A	SD	OK	1.21579	2.94249	1.27515	-2.74509	0.00604945	0.0439887	yes
XLOC_017204	XLOC_017204	LOC284757	chr20:58713510-58901388	A	SD	OK	1.04529	2.54631	1.2845	-3.5938	0.000325893	0.00465597	yes
XLOC_020507	XLOC_020507	LOC285484	chr4:6202459-6237089	A	SD	OK	0.0576597	0.358505	2.63636	-2.8906	0.0038451	0.0323989	yes
XLOC_027859	XLOC_027859	LOC286189	chr8:69214535-69731258	A	SD	OK	0.305747	3.37487	3.46442	-5.86006	4.62699e-09	2.72683e-07	yes
XLOC_004091	XLOC_004091	LOC338651	chr11:1490684-1785501	A	SD	OK	1.75683	4.82536	1.45766	-2.85577	0.00429331	0.0351386	yes
XLOC_001781	XLOC_001781	LOC375010	chr1:142647351-142721289	A	SD	OK	7.03935	34.5405	2.29477	-7.01864	2.24043e-12	2.46849e-10	yes
XLOC_015012	XLOC_015012	LOC375190	chr2:24346349-24392661	A	SD	OK	1.04931	2.31299	1.14032	-2.95339	0.00314308	0.0278617	yes
XLOC_003300	XLOC_003300	LOC399815	chr10:124591670-124658333	A	SD	OK	1.16816	2.49941	1.09736	-2.85842	0.00425751	0.0349585	yes
XLOC_015313	XLOC_015313	LOC440894	chr2:110744556-110752858	A	SD	OK	3.87273	9.0014	1.2168	-3.16785	0.00153571	0.0160979	yes
XLOC_022476	XLOC_022476	LOC553103,MIR3936	chr5:131630144-131731306	A	SD	OK	6.11041	14.523	1.249	-2.71001	0.00672806	0.04705	yes
XLOC_005819	XLOC_005819	LOC642846	chr12:9436252-9467559	A	SD	OK	1.10863	3.3003	1.57381	-3.98199	6.8341e-05	0.00128048	yes
XLOC_006394	XLOC_006394	LOC642846	chr12:9436252-9467559	A	SD	OK	0.441043	1.75737	1.99443	-3.7343	0.000188236	0.00300009	yes
XLOC_017803	XLOC_017803	LOC642852	chr21:46707962-46717387	A	SD	OK	2.81581	8.37745	1.57296	-6.60932	3.86082e-11	3.5257e-09	yes
XLOC_021747	XLOC_021747	LOC643401	chr5:27472367-27496508	A	SD	OK	0.074346	1.10638	3.89545	-4.71529	2.41372e-06	7.30349e-05	yes
XLOC_000665	XLOC_000665	LOC645166	chr1:148928221-148954457	A	SD	OK	7.86524	18.8197	1.25868	-3.01045	0.0026086	0.0243145	yes
XLOC_022364	XLOC_022364	LOC647859	chr5:70330950-70404510	A	SD	OK	4.15103	17.8083	2.10101	-4.74434	2.09183e-06	6.44495e-05	yes
XLOC_019831	XLOC_019831	LOC653712	chr3:128578564-128598247	A	SD	OK	1.22615	3.6811	1.586	-5.40163	6.60374e-08	2.92309e-06	yes
XLOC_003630	XLOC_003630	LOC728558	chr10:97471535-97849992	A	SD	OK	1.57058	3.09558	0.978916	-3.08066	0.00206543	0.0202283	yes
XLOC_022230	XLOC_022230	LOC728613,SDHAP3	chr5:1567657-1634624	A	SD	OK	7.67756	12.77	0.734039	-3.71964	0.000199507	0.00313807	yes
XLOC_006800	XLOC_006800	LOC728739	chr12:108274969-108297548	A	SD	OK	0.822162	2.54799	1.63187	-3.63982	0.00027283	0.0040314	yes
XLOC_026327	XLOC_026327	LOC728743	chr7:150098095-150109558	A	SD	OK	1.55865	3.82621	1.29562	-3.74375	0.000181295	0.00290315	yes
XLOC_015251	XLOC_015251	LOC729234	chr2:96676298-96700727	A	SD	OK	2.15276	5.70752	1.40667	-3.53143	0.00041332	0.00557129	yes
XLOC_010116	XLOC_010116	LOC729264	chr16:32264649-32267283	A	SD	OK	0.649051	1.95642	1.59182	-2.90719	0.00364686	0.0311461	yes
XLOC_022245	XLOC_022245	LOC729506	chr5:8333595-8457677	A	SD	OK	0.0892275	0.601646	2.75335	-3.03147	0.00243369	0.0230768	yes
XLOC_019918	XLOC_019918	LOC730091	chr3:156465131-156534851	A	SD	OK	0.0334919	0.43	3.68245	-3.03209	0.00242871	0.0230403	yes
XLOC_023487	XLOC_023487	LOC730101	chr6:52529198-52533951	A	SD	OK	0.443109	1.65244	1.89886	-3.53282	0.000411159	0.00554955	yes
XLOC_016035	XLOC_016035	LONRF2	chr2:100889752-100939195	A	SD	OK	0.736828	2.21323	1.58675	-3.29833	0.000972605	0.0111462	yes
XLOC_015956	XLOC_015956	LOXL3	chr2:74753774-74784678	A	SD	OK	0.0573727	0.503334	3.13308	-3.25897	0.00111819	0.0125105	yes
XLOC_009303	XLOC_009303	LPCAT4	chr15:34651088-34659405	A	SD	OK	0.987948	6.95256	2.81504	-7.48335	7.23865e-14	1.07904e-11	yes
XLOC_028582	XLOC_028582	LPPR1	chr9:103791030-104087417	A	SD	OK	0	1.3164	1.79769e+308	1.79769e+308	2.39508e-08	1.18428e-06	yes
XLOC_021287	XLOC_021287	LRBA	chr4:151185625-151936873	A	SD	OK	39.2061	138.938	1.8253	-4.86924	1.12027e-06	3.68689e-05	yes
XLOC_014369	XLOC_014369	LRFN1	chr19:39797097-39811559	A	SD	OK	4.67717	12.1203	1.37372	-3.45222	0.000555998	0.0070847	yes
XLOC_006675	XLOC_006675	LRIG3	chr12:59265519-59314262	A	SD	OK	0.628288	2.99248	2.25184	-4.2848	1.82901e-05	0.000419451	yes
XLOC_006042	XLOC_006042	LRP1	chr12:57522281-57607140	A	SD	OK	3.18871	7.93236	1.31478	-3.73176	0.00019015	0.00302126	yes
XLOC_004513	XLOC_004513	LRP5	chr11:68080107-68216743	A	SD	OK	7.41888	19.7196	1.41036	-2.79069	0.00525965	0.0403095	yes
XLOC_018464	XLOC_018464	LRP5L	chr22:25739503-25777554	A	SD	OK	1.37015	3.83629	1.48538	-4.03139	5.5448e-05	0.00108086	yes
XLOC_006433	XLOC_006433	LRP6	chr12:12268960-12420006	A	SD	OK	4.18588	7.60919	0.862212	-3.00416	0.00266313	0.0247205	yes
XLOC_003542	XLOC_003542	LRRC20	chr10:72058728-72142388	A	SD	OK	4.62536	15.1614	1.71277	-3.82299	0.000131844	0.00223111	yes
XLOC_019946	XLOC_019946	LRRC31	chr3:169557028-169587757	A	SD	OK	0.0849898	0.872093	3.35912	-3.99018	6.60239e-05	0.00124628	yes
XLOC_011217	XLOC_011217	LRRC37B	chr17:30334408-30380644	A	SD	OK	1.71133	3.4189	0.998415	-2.94039	0.00327801	0.0287685	yes
XLOC_004074	XLOC_004074	LRRC56	chr11:537521-560779	A	SD	OK	1.99304	4.89638	1.29674	-3.54145	0.000397934	0.00540342	yes
XLOC_000455	XLOC_000455	LRRC7	chr1:70033703-70589171	A	SD	OK	0.260595	1.17618	2.17423	-3.32652	0.000879367	0.0102692	yes
XLOC_000506	XLOC_000506	LRRC8D	chr1:90286572-90401989	A	SD	OK	6.70124	13.2672	0.985364	-4.28612	1.81819e-05	0.000418054	yes
XLOC_027470	XLOC_027470	LRRCC1	chr8:86019322-86058314	A	SD	OK	1.50758	3.65927	1.27932	-3.54919	0.000386414	0.00529309	yes
XLOC_009247	XLOC_009247	LRRK1	chr15:101459459-101610511	A	SD	OK	0.213873	0.861949	2.01085	-3.33079	0.000865997	0.0101656	yes
XLOC_018817	XLOC_018817	LRRN1	chr3:3840938-3894571	A	SD	OK	0.824839	22.5455	4.77258	-8.60969	0	0	yes
XLOC_001003	XLOC_001003	LRRN2	chr1:204576518-204654597	A	SD	OK	0.232425	0.753478	1.6968	-2.87446	0.00404715	0.0336261	yes
XLOC_015071	XLOC_015071	LTBP1	chr2:33172368-33624575	A	SD	OK	0.213576	0.917357	2.10273	-4.43954	9.01494e-06	0.000230467	yes
XLOC_008421	XLOC_008421	LTBP2	chr14:74960449-75079034	A	SD	OK	0.17119	0.597536	1.80342	-2.86654	0.00414982	0.0342965	yes
XLOC_005158	XLOC_005158	LTBP3	chr11:65292547-65325901	A	SD	OK	27.1872	49.8062	0.8734	-3.41808	0.000630642	0.00781958	yes
XLOC_017848	XLOC_017848	LTN1	chr21:30300421-30365277	A	SD	OK	4.8228	10.4701	1.11833	-3.54072	0.000399043	0.00540762	yes
XLOC_011420	XLOC_011420	LUC7L3	chr17:48796925-48830187	A	SD	OK	26.4715	44.5527	0.751076	-3.56666	0.000361559	0.00502735	yes
XLOC_006746	XLOC_006746	LUM	chr12:91497231-91505542	A	SD	OK	0.0341748	0.693051	4.34196	-3.76444	0.000166924	0.00273128	yes
XLOC_004225	XLOC_004225	LUZP2	chr11:24513154-25104186	A	SD	OK	23.4071	77.7835	1.73252	-7.25856	3.91243e-13	5.1172e-11	yes
XLOC_027413	XLOC_027413	LYN	chr8:56792385-56925006	A	SD	OK	2.39653	8.80642	1.87761	-4.50005	6.79359e-06	0.000180743	yes
XLOC_002287	XLOC_002287	LYST	chr1:235824344-236030220	A	SD	OK	1.21895	2.4627	1.0146	-3.02925	0.00245163	0.023213	yes
XLOC_016977	XLOC_016977	MACROD2	chr20:13976145-16033841	A	SD	OK	0.378676	1.27421	1.75057	-2.79679	0.00516127	0.0398607	yes
XLOC_019693	XLOC_019693	MAGI1	chr3:65338847-66024566	A	SD	OK	3.80909	9.89987	1.37796	-4.84023	1.29691e-06	4.20005e-05	yes
XLOC_024222	XLOC_024222	MAN1A1	chr6:119498376-119671753	A	SD	OK	0.273236	4.72247	4.11132	-9.06098	0	0	yes
XLOC_000201	XLOC_000201	MAN1C1	chr1:25943958-26111258	A	SD	OK	0.296177	1.30475	2.13924	-2.75885	0.00580054	0.042949	yes
XLOC_009224	XLOC_009224	MAN2A2	chr15:91444847-91465937	A	SD	OK	4.431	9.82014	1.14811	-5.46734	4.5684e-08	2.10012e-06	yes
XLOC_021198	XLOC_021198	MANBA	chr4:103552642-103682151	A	SD	OK	3.2589	13.0679	2.00357	-3.69481	0.000220055	0.00338224	yes
XLOC_023554	XLOC_023554	MANEA	chr6:96025372-96057718	A	SD	OK	9.53148	102.142	3.42174	-5.71339	1.10746e-08	5.98706e-07	yes
XLOC_008990	XLOC_008990	MAP1A	chr15:43803294-43823818	A	SD	OK	0.0466778	0.693811	3.89373	-5.34246	9.16958e-08	3.91336e-06	yes
XLOC_011506	XLOC_011506	MAP2K6	chr17:67410828-67549917	A	SD	OK	0.530033	5.89513	3.47537	-6.36625	1.9371e-10	1.5461e-08	yes
XLOC_012052	XLOC_012052	MAP3K14	chr17:43325302-43394414	A	SD	OK	1.37251	3.09345	1.1724	-2.8136	0.00489898	0.0385847	yes
XLOC_002963	XLOC_002963	MAP3K8	chr10:30722949-30750762	A	SD	OK	0.360341	3.54542	3.29852	-6.43597	1.22688e-10	1.01937e-08	yes
XLOC_014355	XLOC_014355	MAP4K1	chr19:39078280-39109539	A	SD	OK	0.225954	1.08715	2.26644	-4.2549	2.09142e-05	0.000470581	yes
XLOC_015280	XLOC_015280	MAP4K4	chr2:102314164-102511152	A	SD	OK	8.40648	14.3054	0.766988	-4.63312	3.60204e-06	0.000102418	yes
XLOC_030531	XLOC_030531	MAP7D3	chrX:135295378-135338641	A	SD	OK	0.362586	1.5328	2.07977	-3.10505	0.00190248	0.0189995	yes
XLOC_019005	XLOC_019005	MAPKAPK3	chr3:50649292-50686728	A	SD	OK	7.70888	20.9253	1.44065	-3.74567	0.000179915	0.00288562	yes
XLOC_012715	XLOC_012715	MAPRE2	chr18:32556891-32723432	A	SD	OK	1.45779	7.68003	2.39733	-4.45781	8.2801e-06	0.000213439	yes
XLOC_011362	XLOC_011362	MAPT	chr17:43920721-44105952	A	SD	OK	0.794994	3.97692	2.32264	-8.75031	0	0	yes
XLOC_021315	XLOC_021315	2001-03-01	chr4:164415582-165304407	A	SD	OK	1.03189	2.06601	1.00156	-2.73973	0.00614905	0.0444993	yes
XLOC_001070	XLOC_001070	MARK1	chr1:220701544-220837799	A	SD	OK	1.05493	3.2027	1.60214	-4.26397	2.00826e-05	0.000453884	yes
XLOC_013302	XLOC_013302	MAST1	chr19:12949258-12985766	A	SD	OK	0.688535	2.48063	1.8491	-4.7864	1.69801e-06	5.37871e-05	yes
XLOC_021824	XLOC_021824	MAST4	chr5:65892164-66467281	A	SD	OK	15.2632	30.5744	1.00227	-3.61582	0.000299402	0.00435109	yes
XLOC_027506	XLOC_027506	MATN2	chr8:98881310-99048946	A	SD	OK	0.136119	1.73505	3.67203	-5.5781	2.43165e-08	1.19944e-06	yes
XLOC_022011	XLOC_022011	MATR3,SNHG4	chr5:138609440-138667366	A	SD	OK	68.3948	100.363	0.55327	-2.74115	0.00612254	0.0444246	yes
XLOC_018521	XLOC_018521	MB	chr22:36002808-36019401	A	SD	OK	17.0138	58.6394	1.78516	-6.63205	3.31051e-11	3.15089e-09	yes
XLOC_012116	XLOC_012116	MBTD1	chr17:49254705-49337723	A	SD	OK	4.95078	8.58654	0.794421	-3.40132	0.000670623	0.00823715	yes
XLOC_022448	XLOC_022448	MCC	chr5:112312406-112824527	A	SD	OK	0.168713	1.17253	2.79698	-4.28165	1.85516e-05	0.000423774	yes
XLOC_007384	XLOC_007384	MCF2L	chr13:113548651-113755082	A	SD	OK	3.78602	7.91334	1.0636	-3.09082	0.00199601	0.0196624	yes
XLOC_002913	XLOC_002913	MCM10	chr10:13203553-13253104	A	SD	OK	0.257364	1.06659	2.05112	-3.8839	0.000102795	0.00181215	yes
XLOC_019196	XLOC_019196	MCM2	chr3:127317252-127347803	A	SD	OK	2.28766	9.1871	2.00573	-3.66362	0.000248678	0.00374706	yes
XLOC_024080	XLOC_024080	MCM3	chr6:52128810-52149582	A	SD	OK	4.59127	10.2366	1.15677	-2.96651	0.00301205	0.0269893	yes
XLOC_027402	XLOC_027402	MCM4	chr8:48872762-48890719	A	SD	OK	3.42304	10.0851	1.55887	-2.90112	0.00371829	0.0315798	yes
XLOC_022420	XLOC_022420	MCTP1	chr5:94038972-94623024	A	SD	OK	0.244624	2.87435	3.5546	-6.43966	1.19744e-10	1.00729e-08	yes
XLOC_019942	XLOC_019942	MECOM	chr3:168801286-169381563	A	SD	OK	0.144414	1.33834	3.21217	-6.22551	4.7999e-10	3.41433e-08	yes
XLOC_030231	XLOC_030231	MED14	chrX:40508794-40595161	A	SD	OK	4.53233	7.23314	0.674369	-2.79937	0.00512031	0.0396956	yes
XLOC_028441	XLOC_028441	MELK	chr9:36572858-36677680	A	SD	OK	1.33964	3.3927	1.34059	-3.45841	0.000543364	0.00694554	yes
XLOC_015460	XLOC_015460	METAP1D	chr2:172863943-172947278	A	SD	OK	2.4808	5.05846	1.02789	-2.84079	0.00450025	0.0365364	yes
XLOC_011622	XLOC_011622	METRNL	chr17:81037566-81052591	A	SD	OK	0.441049	2.20749	2.32339	-2.72144	0.00649978	0.0460949	yes
XLOC_004231	XLOC_004231	METTL15	chr11:28129797-28355068	A	SD	OK	2.96627	4.95447	0.740082	-2.8121	0.00492193	0.0387492	yes
XLOC_016209	XLOC_016209	METTL8	chr2:172167618-172341562	A	SD	OK	3.96313	23.601	2.57413	-6.24968	4.11286e-10	2.95674e-08	yes
XLOC_001929	XLOC_001929	MEX3A	chr1:156041803-156051789	A	SD	OK	1.06192	4.48806	2.07942	-3.36761	0.000758231	0.00910641	yes
XLOC_020042	XLOC_020042	MFI2	chr3:196728258-196756697	A	SD	OK	1.08843	3.37889	1.6343	-3.19832	0.00138232	0.0148118	yes
XLOC_001009	XLOC_001009	MFSD4	chr1:205538111-205572046	A	SD	OK	0.814429	3.57211	2.13292	-4.17974	2.91842e-05	0.000632105	yes
XLOC_016025	XLOC_016025	MGAT4A	chr2:99235568-99347589	A	SD	OK	1.18706	2.47206	1.05832	-3.03564	0.00240029	0.0228636	yes
XLOC_015390	XLOC_015390	MGAT5	chr2:134877797-135212192	A	SD	OK	4.41806	9.95704	1.1723	-4.33079	1.48578e-05	0.000351063	yes
XLOC_010416	XLOC_010416	MGC3771	chr16:3159146-3170518	A	SD	OK	0.333068	1.12184	1.75198	-2.96542	0.00302265	0.0270186	yes
XLOC_018395	XLOC_018395	MICAL3	chr22:18270371-18507327	A	SD	OK	8.18862	14.8548	0.859241	-3.39601	0.000683755	0.00835828	yes
XLOC_030171	XLOC_030171	MID1	chrX:10413349-10851809	A	SD	OK	0.0906578	1.27916	3.81862	-5.84102	5.1881e-09	3.01371e-07	yes
XLOC_030240	XLOC_030240	MIR221	chrX:45604652-45606011	A	SD	OK	0.0613405	1.03583	4.0778	-3.52959	0.000416202	0.00559156	yes
XLOC_001273	XLOC_001273	MIR34A	chr1:9207740-9211836	A	SD	OK	1.2676	4.50421	1.82917	-2.90949	0.00362017	0.0310324	yes
XLOC_012123	XLOC_012123	MIR3614,TRIM25	chr17:54965269-54991409	A	SD	OK	9.0737	23.7731	1.38957	-2.70863	0.00675612	0.0471763	yes
XLOC_028769	XLOC_028769	MIR4674	chr9:139440609-139444200	A	SD	OK	0.476937	1.97122	2.04722	-3.11263	0.00185428	0.0185914	yes
XLOC_012688	XLOC_012688	MIR4741,RBBP8	chr18:20513294-20606449	A	SD	OK	2.68172	5.56194	1.05243	-3.79193	0.000149479	0.00249209	yes
XLOC_018865	XLOC_018865	MIR563	chr3:15901577-15923109	A	SD	OK	0.788556	2.15006	1.44709	-2.76141	0.00575521	0.0427852	yes
XLOC_001684	XLOC_001684	MIR760	chr1:94243930-94315396	A	SD	OK	0.770555	1.93536	1.32863	-2.97651	0.00291547	0.0264827	yes
XLOC_003760	XLOC_003760	MKI67	chr10:129894924-129924614	A	SD	OK	1.50095	3.52665	1.23242	-4.08659	4.37755e-05	0.000888349	yes
XLOC_010723	XLOC_010723	MLKL	chr16:74705543-74734792	A	SD	OK	0.582077	1.72223	1.565	-3.2079	0.00133707	0.0144721	yes
XLOC_026586	XLOC_026586	MLXIPL	chr7:73007334-73038870	A	SD	OK	0.158189	1.45414	3.20044	-4.1754	2.9746e-05	0.000641533	yes
XLOC_005327	XLOC_005327	MMP10	chr11:102641232-102651359	A	SD	OK	0.0761812	0.44275	2.53899	-2.78056	0.00542655	0.0411847	yes
XLOC_018176	XLOC_018176	MMP11	chr22:24115019-24126503	A	SD	OK	0.645813	2.25461	1.80369	-2.73413	0.00625453	0.045049	yes
XLOC_027907	XLOC_027907	MMP16	chr8:89044247-89340208	A	SD	OK	0.390963	10.3207	4.72237	-7.44684	9.57012e-14	1.38582e-11	yes
XLOC_017071	XLOC_017071	MMP24	chr20:33812289-33865970	A	SD	OK	1.03692	3.48509	1.74889	-3.93057	8.47465e-05	0.00154225	yes
XLOC_009936	XLOC_009936	MMP25	chr16:3096681-3125587	A	SD	OK	0.00457936	0.410215	6.48509	-2.94587	0.0032205	0.0283497	yes
XLOC_017741	XLOC_017741	MORC3	chr21:37692108-37750145	A	SD	OK	4.6579	11.1379	1.25772	-3.38409	0.000714134	0.0086559	yes
XLOC_012025	XLOC_012025	MPP3	chr17:41878150-41910551	A	SD	OK	4.32486	7.81289	0.853201	-3.10364	0.00191154	0.0190618	yes
XLOC_000919	XLOC_000919	MR1	chr1:181002560-181031074	A	SD	OK	2.19302	4.57559	1.06104	-2.77691	0.00548784	0.0413741	yes
XLOC_019484	XLOC_019484	MRPS25	chr3:14984285-15106820	A	SD	OK	5.05593	12.3738	1.29124	-3.7703	0.00016305	0.00268305	yes
XLOC_004377	XLOC_004377	MS4A8B	chr11:60466957-60483425	A	SD	OK	0.385355	1.27921	1.731	-2.88745	0.00388377	0.0326163	yes
XLOC_023345	XLOC_023345	MSH5,MSH5-SAPCD1,SAPCD1	chr6:31707724-31732974	A	SD	OK	3.2925	6.11324	0.892754	-3.90555	9.40104e-05	0.00168363	yes
XLOC_011439	XLOC_011439	MSI2	chr17:55333930-55762273	A	SD	OK	18.861	38.0256	1.01156	-4.34356	1.40191e-05	0.000335153	yes
XLOC_006077	XLOC_006077	MSRB3	chr12:65672422-65860687	A	SD	OK	0.406466	1.46791	1.85256	-4.32498	1.52545e-05	0.000358296	yes
XLOC_000139	XLOC_000139	MST1P2	chr1:16971270-16976920	A	SD	OK	0.596441	1.50247	1.33289	-2.76256	0.00573499	0.0426505	yes
XLOC_008201	XLOC_008201	MTA1	chr14:105886185-105937057	A	SD	OK	15.1692	26.8589	0.824254	-3.19773	0.00138512	0.0148339	yes
XLOC_006797	XLOC_006797	MTERFD3	chr12:107371068-107380929	A	SD	OK	9.00459	16.031	0.832128	-2.80888	0.00497134	0.0389127	yes
XLOC_000517	XLOC_000517	MTF2	chr1:93544791-93604745	A	SD	OK	4.85753	7.76861	0.677433	-2.73954	0.00615259	0.0444993	yes
XLOC_028000	XLOC_028000	MTSS1	chr8:125563027-125740730	A	SD	OK	0.146309	0.628191	2.10219	-2.68882	0.00717046	0.0489285	yes
XLOC_010703	XLOC_010703	MTSS1L	chr16:70695106-70719954	A	SD	OK	2.46808	7.23184	1.55097	-3.6279	0.000285741	0.00417651	yes
XLOC_027709	XLOC_027709	MTUS1	chr8:17501249-17665046	A	SD	OK	4.66402	11.5904	1.31328	-6.0816	1.1899e-09	7.83212e-08	yes
XLOC_017763	XLOC_017763	MX1	chr21:42792303-42831277	A	SD	OK	0.244735	1.16303	2.24859	-4.39063	1.13023e-05	0.000278409	yes
XLOC_003249	XLOC_003249	MXI1	chr10:111967362-112047123	A	SD	OK	7.97882	20.4738	1.35953	-4.43128	9.36754e-06	0.00023798	yes
XLOC_001219	XLOC_001219	MXRA8	chr1:1286773-1298074	A	SD	OK	5.62546	17.3516	1.62503	-4.00834	6.11461e-05	0.00117166	yes
XLOC_027566	XLOC_027566	MYC	chr8:128747689-128753680	A	SD	OK	10.9858	59.4103	2.43507	-4.98759	6.11372e-07	2.16306e-05	yes
XLOC_011744	XLOC_011744	MYH10	chr17:8377522-8534090	A	SD	OK	26.9942	53.7806	0.994434	-3.84509	0.00012051	0.00206343	yes
XLOC_017068	XLOC_017068	MYH7B	chr20:33543703-33680618	A	SD	OK	0.101172	0.375714	1.89283	-3.28893	0.0010057	0.0114801	yes
XLOC_019803	XLOC_019803	MYLK	chr3:123304389-123603149	A	SD	OK	0.784203	3.77067	2.26552	-6.38996	1.65925e-10	1.34051e-08	yes
XLOC_011539	XLOC_011539	MYO15B	chr17:73584138-73663287	A	SD	OK	3.30117	6.66995	1.0147	-3.50123	0.000463112	0.00608469	yes
XLOC_011846	XLOC_011846	MYO18A,TIAF1	chr17:27400319-27507435	A	SD	OK	10.2658	15.2948	0.575198	-2.8001	0.00510875	0.0396363	yes
XLOC_015517	XLOC_015517	MYO1B	chr2:192110106-192290115	A	SD	OK	1.67066	3.33726	0.998249	-2.69415	0.00705691	0.0487274	yes
XLOC_009405	XLOC_009405	MYO5A	chr15:52599479-52821247	A	SD	OK	6.17525	10.2018	0.724258	-3.40157	0.000670003	0.00823715	yes
XLOC_003564	XLOC_003564	MYOZ1	chr10:75391411-75401515	A	SD	OK	0	0.409922	1.79769e+308	1.79769e+308	0.00522446	0.0401326	yes
XLOC_018925	XLOC_018925	MYRIP	chr3:39851070-40353915	A	SD	OK	4.2949	9.83223	1.19489	-3.41746	0.00063208	0.00783261	yes
XLOC_017252	XLOC_017252	MYT1	chr20:62795789-62873606	A	SD	OK	0.593956	2.89971	2.28748	-7.03884	1.93845e-12	2.15924e-10	yes
XLOC_022185	XLOC_022185	N4BP3	chr5:177540555-177553959	A	SD	OK	0.539642	2.2767	2.07687	-4.93797	7.89383e-07	2.70324e-05	yes
XLOC_015515	XLOC_015515	NAB1	chr2:191513847-191557546	A	SD	OK	1.81719	6.01921	1.72787	-5.47814	4.29823e-08	1.98945e-06	yes
XLOC_022362	XLOC_022362	NAIP	chr5:70255985-70320941	A	SD	OK	10.451	23.3459	1.15953	-2.92611	0.00343226	0.0297619	yes
XLOC_006717	XLOC_006717	NAP1L1	chr12:76438671-76478738	A	SD	OK	48.5191	134.635	1.47243	-6.60295	4.03044e-11	3.64773e-09	yes
XLOC_026730	XLOC_026730	NAPEPLD	chr7:102451086-102791541	A	SD	OK	4.79801	14.3833	1.58388	-4.09021	4.30974e-05	0.000878988	yes
XLOC_014571	XLOC_014571	NAPSA	chr19:50861733-50868931	A	SD	OK	0.212248	0.793252	1.90203	-2.72348	0.00645973	0.0458598	yes
XLOC_020484	XLOC_020484	NAT8L	chr4:2061238-2070816	A	SD	OK	2.42035	12.0828	2.31967	-3.94651	7.92983e-05	0.00145749	yes
XLOC_000973	XLOC_000973	NAV1	chr1:201591982-201796457	A	SD	OK	2.06616	5.89743	1.51314	-6.32301	2.56521e-10	1.94773e-08	yes
XLOC_007255	XLOC_007255	NBEA	chr13:35516423-36705514	A	SD	OK	0.904411	1.53393	0.762178	-2.83701	0.00455377	0.036795	yes
XLOC_018972	XLOC_018972	NBEAL2	chr3:46963219-47051194	A	SD	OK	5.39471	9.23763	0.775977	-3.12349	0.0017872	0.0181137	yes
XLOC_001321	XLOC_001321	NBPF1	chr1:16888754-16942759	A	SD	OK	5.50105	8.89141	0.692704	-3.74784	0.000178364	0.00286982	yes
XLOC_015255	XLOC_015255	NCAPH	chr2:97001483-97041274	A	SD	OK	0.583408	1.30257	1.15878	-2.80411	0.00504553	0.039251	yes
XLOC_027863	XLOC_027863	NCOA2	chr8:71021783-71316557	A	SD	OK	9.713	16.2287	0.740556	-4.77522	1.79515e-06	5.61622e-05	yes
XLOC_017153	XLOC_017153	NCOA3	chr20:46130584-46285622	A	SD	OK	4.43113	6.35505	0.520228	-2.88785	0.0038788	0.0326015	yes
XLOC_023625	XLOC_023625	NCOA7	chr6:126102086-126253176	A	SD	OK	1.18688	10.2839	3.11514	-11.2396	0	0	yes
XLOC_006899	XLOC_006899	NCOR2	chr12:124808956-125052093	A	SD	OK	23.8955	35.2921	0.562609	-3.56089	0.000369605	0.00511468	yes
XLOC_030236	XLOC_030236	NDP	chrX:43808023-43832921	A	SD	OK	0.0376076	0.403171	3.4223	-2.93795	0.00330392	0.0289082	yes
XLOC_008226	XLOC_008226	NDRG2	chr14:21484921-21493935	A	SD	OK	14.885	26.0232	0.805943	-3.71962	0.000199525	0.00313807	yes
XLOC_024162	XLOC_024162	NDUFAF4	chr6:97337179-97345767	A	SD	OK	3.18203	9.9317	1.6421	-2.98195	0.00286417	0.0261437	yes
XLOC_027738	XLOC_027738	NEFL	chr8:24808468-24814131	A	SD	OK	0.538515	2.47819	2.20223	-3.55814	0.000373486	0.0051473	yes
XLOC_009130	XLOC_009130	NEIL1	chr15:75638993-75748160	A	SD	OK	1.5568	6.1809	1.98923	-4.18503	2.85134e-05	0.000620894	yes
XLOC_021325	XLOC_021325	NEK1	chr4:170314420-170533778	A	SD	OK	2.83734	8.31473	1.55113	-7.81341	5.55112e-15	9.70153e-13	yes
XLOC_002890	XLOC_002890	NET1	chr10:5454517-5500426	A	SD	OK	5.52014	22.8073	2.04672	-4.23858	2.24935e-05	0.000503324	yes
XLOC_012791	XLOC_012791	NETO1	chr18:70409548-70548639	A	SD	OK	15.3648	51.3878	1.7418	-3.87159	0.000108129	0.00188487	yes
XLOC_012962	XLOC_012962	NETO1	chr18:70409548-70548639	A	SD	OK	76.2253	131.256	0.784039	-3.62127	0.000293158	0.00427261	yes
XLOC_015711	XLOC_015711	NEU4	chr2:242749086-242758739	A	SD	OK	0.58415	2.28408	1.9672	-3.20202	0.00136466	0.0146768	yes
XLOC_001004	XLOC_001004	NFASC	chr1:204797781-204991950	A	SD	OK	0.59187	1.86207	1.65355	-3.53805	0.000403088	0.00545879	yes
XLOC_010238	XLOC_010238	NFAT5	chr16:69599694-69739177	A	SD	OK	11.8235	24.2224	1.03468	-5.99566	2.02658e-09	1.26415e-07	yes
XLOC_012806	XLOC_012806	NFATC1	chr18:77155771-77289323	A	SD	OK	1.87121	3.85645	1.0433	-2.84477	0.00444438	0.0361996	yes
XLOC_020755	XLOC_020755	NFKB1	chr4:103421999-103538459	A	SD	OK	6.69041	15.0334	1.168	-5.13942	2.75587e-07	1.07026e-05	yes
XLOC_005465	XLOC_005465	NFRKB	chr11:129732807-129765492	A	SD	OK	9.75643	32.6505	1.74268	-8.64581	0	0	yes
XLOC_029049	XLOC_029049	NINJ1	chr9:95883770-95896570	A	SD	OK	17.0095	50.7933	1.5783	-2.96606	0.00301644	0.0269893	yes
XLOC_017360	XLOC_017360	NINL	chr20:25433337-25566153	A	SD	OK	0.06803	1.87138	4.78179	-7.7117	1.24345e-14	2.1007e-12	yes
XLOC_028590	XLOC_028590	NIPSNAP3A	chr9:107509968-107522403	A	SD	OK	28.5314	111.085	1.96104	-3.71545	0.000202844	0.00318039	yes
XLOC_030461	XLOC_030461	NKAPP1	chrX:119370088-119379246	A	SD	OK	0.277353	1.29109	2.21879	-3.63914	0.000273553	0.00403915	yes
XLOC_010135	XLOC_010135	NKD1	chr16:50582240-50675841	A	SD	OK	0.0900547	0.541125	2.58709	-3.39592	0.000683983	0.00835828	yes
XLOC_021709	XLOC_021709	NKD2	chr5:1008927-1039564	A	SD	OK	0.405434	2.49593	2.62204	-4.40288	1.06824e-05	0.000266378	yes
XLOC_011876	XLOC_011876	NLE1	chr17:33448630-33469322	A	SD	OK	4.16018	8.47459	1.0265	-2.81564	0.00486809	0.0383811	yes
XLOC_019340	XLOC_019340	NLGN1	chr3:173113706-174004398	A	SD	OK	3.82691	12.7793	1.73955	-8.93305	0	0	yes
XLOC_030850	XLOC_030850	NLGN4Y	chrY:16634487-16956951	A	SD	OK	2.16205	4.00466	0.889283	-2.70053	0.00692294	0.0480482	yes
XLOC_010172	XLOC_010172	NLRC5	chr16:57023422-57117436	A	SD	OK	0.0892776	1.06542	3.57698	-6.24374	4.27233e-10	3.06053e-08	yes
XLOC_014681	XLOC_014681	NLRP9	chr19:56165162-56249768	A	SD	OK	0.901869	5.45701	2.59712	-4.3731	1.22495e-05	0.000297406	yes
XLOC_004701	XLOC_004701	NLRX1	chr11:119039385-119054816	A	SD	OK	9.44938	15.7918	0.740883	-3.72461	0.000195619	0.00308862	yes
XLOC_002091	XLOC_002091	NMNAT2	chr1:183217070-183387634	A	SD	OK	3.82041	7.59235	0.990819	-2.9723	0.00295579	0.0266779	yes
XLOC_019257	XLOC_019257	NMNAT3	chr3:139278562-139396885	A	SD	OK	0.397336	1.26703	1.67302	-3.44486	0.000571361	0.00725765	yes
XLOC_026336	XLOC_026336	NOS3	chr7:150688143-150721586	A	SD	OK	0.159572	0.763503	2.25842	-2.94102	0.00327128	0.0287343	yes
XLOC_029281	XLOC_029281	NOTCH1	chr9:139388895-139440282	A	SD	OK	1.97425	5.44419	1.46342	-3.53229	0.000411974	0.00555686	yes
XLOC_027545	XLOC_027545	NOV	chr8:120428551-120436678	A	SD	OK	0.0292469	2.89066	6.62697	-6.10099	1.05412e-09	7.02964e-08	yes
XLOC_008277	XLOC_008277	NOVA1	chr14:26915088-27066960	A	SD	OK	2.62353	17.119	2.70601	-6.30385	2.9034e-10	2.18002e-08	yes
XLOC_028796	XLOC_028796	NOXA1	chr9:140317816-140335901	A	SD	OK	4.96036	9.64418	0.959212	-3.30514	0.000949302	0.0109162	yes
XLOC_017193	XLOC_017193	NPEPL1,STX16,STX16-NPEPL1	chr20:57225856-57294288	A	SD	OK	23.9791	35.1632	0.55229	-3.7473	0.000178748	0.00287144	yes
XLOC_009993	XLOC_009993	NPIP	chr16:15024435-15045931	A	SD	OK	23.7605	46.4541	0.967241	-3.48924	0.000484391	0.00633552	yes
XLOC_026092	XLOC_026092	NPTX2	chr7:98246596-98259181	A	SD	OK	0.0790086	0.536598	2.76376	-3.0344	0.00241014	0.0229071	yes
XLOC_011933	XLOC_011933	NR1D1	chr17:38218445-38256983	A	SD	OK	0.911747	3.21838	1.81963	-3.26886	0.00107981	0.0121679	yes
XLOC_018878	XLOC_018878	NR1D2	chr3:23986750-24022164	A	SD	OK	8.31396	22.1839	1.41591	-5.25889	1.44931e-07	5.89998e-06	yes
XLOC_021286	XLOC_021286	NR3C2	chr4:148999899-149366418	A	SD	OK	0.678977	3.94136	2.53726	-6.89493	5.38924e-12	5.60288e-10	yes
XLOC_016167	XLOC_016167	NR4A2	chr2:157180943-157189287	A	SD	OK	0.0475966	0.497964	3.38711	-3.75991	0.000169978	0.00277453	yes
XLOC_029179	XLOC_029179	NR6A1	chr9:127279552-127536248	A	SD	OK	0.562738	3.08589	2.45515	-7.33874	2.15605e-13	2.93353e-11	yes
XLOC_028795	XLOC_028795	NRARP	chr9:140190574-140196703	A	SD	OK	0.168009	1.43333	3.09275	-3.32813	0.0008743	0.0102282	yes
XLOC_022445	XLOC_022445	NREP	chr5:110831748-111312628	A	SD	OK	13.1335	51.9964	1.98516	-6.12741	8.93225e-10	6.0563e-08	yes
XLOC_003114	XLOC_003114	NRG3	chr10:83635069-84747297	A	SD	OK	0.338126	4.8504	3.84247	-9.2403	0	0	yes
XLOC_023899	XLOC_023899	NRM	chr6:30655757-30659083	A	SD	OK	2.05559	5.8716	1.5142	-3.58431	0.000337966	0.00477586	yes
XLOC_005135	XLOC_005135	NRXN2	chr11:64373645-64490660	A	SD	OK	0.0387563	0.503754	3.70022	-3.20904	0.0013318	0.0144228	yes
XLOC_011131	XLOC_011131	NT5M	chr17:17206679-17250977	A	SD	OK	1.49274	4.06081	1.4438	-3.4756	0.000509715	0.00659863	yes
XLOC_017218	XLOC_017218	NTSR1	chr20:61340188-61408293	A	SD	OK	0.446254	1.25465	1.49135	-2.73625	0.00621444	0.0448346	yes
XLOC_006793	XLOC_006793	NUAK1	chr12:106457124-106533811	A	SD	OK	0.292036	1.63592	2.48589	-3.56921	0.000358065	0.00499591	yes
XLOC_002164	XLOC_002164	NUAK2	chr1:205271190-205290883	A	SD	OK	0.452629	4.30036	3.24806	-4.68747	2.766e-06	8.19812e-05	yes
XLOC_021252	XLOC_021252	NUDT6	chr4:123747862-124240658	A	SD	OK	3.07333	7.92104	1.36589	-2.68466	0.00726042	0.0493928	yes
XLOC_005227	XLOC_005227	NUMA1	chr11:71709490-71823822	A	SD	OK	40.1945	60.3654	0.586723	-3.19657	0.00139072	0.014886	yes
XLOC_006084	XLOC_006084	NUP107	chr12:69080730-69139293	A	SD	OK	9.98207	17.2465	0.78889	-2.71578	0.00661206	0.0464793	yes
XLOC_019478	XLOC_019478	NUP210	chr3:13357713-13461809	A	SD	OK	14.7374	29.7187	1.01189	-3.71022	0.000207082	0.00321945	yes
XLOC_028720	XLOC_028720	NUP214	chr9:134000041-134110038	A	SD	OK	6.81699	9.7363	0.51424	-2.98868	0.00280183	0.0257603	yes
XLOC_021129	XLOC_021129	NUP54	chr4:77035681-77069655	A	SD	OK	9.55409	22.3174	1.22398	-2.83966	0.00451623	0.0365938	yes
XLOC_010167	XLOC_010167	NUP93	chr16:56764016-56878861	A	SD	OK	16.9583	40.6111	1.25988	-3.46468	0.000530858	0.00682008	yes
XLOC_008974	XLOC_008974	NUSAP1	chr15:41624891-41673248	A	SD	OK	4.42539	9.56438	1.11187	-4.31044	1.62927e-05	0.000379221	yes
XLOC_013354	XLOC_013354	NWD1	chr19:16830669-16928857	A	SD	OK	0.152284	1.66965	3.45471	-7.29296	3.03313e-13	4.04544e-11	yes
XLOC_006223	XLOC_006223	OAS3	chr12:113376248-113411054	A	SD	OK	0.635262	2.46285	1.95491	-3.03282	0.00242278	0.0230056	yes
XLOC_015518	XLOC_015518	OBFC2A	chr2:192542797-192562090	A	SD	OK	2.65728	7.97869	1.5862	-4.98973	6.04636e-07	2.14672e-05	yes
XLOC_001104	XLOC_001104	OBSCN	chr1:228395860-228566575	A	SD	OK	4.10681	7.84579	0.933901	-3.70322	0.000212879	0.0032894	yes
XLOC_020657	XLOC_020657	ODAM	chr4:71062243-71070293	A	SD	OK	0.102249	1.43294	3.80881	-4.25958	2.0481e-05	0.000461346	yes
XLOC_001658	XLOC_001658	ODF2L	chr1:86811321-86862278	A	SD	OK	6.43277	9.60976	0.57906	-2.73239	0.00628769	0.0451969	yes
XLOC_009132	XLOC_009132	ODF3L1	chr15:76016318-76085024	A	SD	OK	0	0.339221	1.79769e+308	1.79769e+308	0.00364426	0.0311461	yes
XLOC_022128	XLOC_022128	ODZ2	chr5:166711842-167696457	A	SD	OK	0.360823	1.07675	1.57732	-3.33706	0.000846701	0.00997975	yes
XLOC_003500	XLOC_003500	OGDHL	chr10:50942686-50970425	A	SD	OK	1.59067	5.27968	1.73082	-4.40917	1.03767e-05	0.000260355	yes
XLOC_023511	XLOC_023511	OGFRL1	chr6:71998476-72018755	A	SD	OK	2.26224	6.24722	1.46546	-4.52604	6.00987e-06	0.000161954	yes
XLOC_014104	XLOC_014104	OLFM2	chr19:9964393-10047070	A	SD	OK	1.33139	6.83773	2.36058	-3.33164	0.000863357	0.0101407	yes
XLOC_027814	XLOC_027814	OPRK1	chr8:54138275-54164194	A	SD	OK	0.131225	5.76362	5.45686	-7.8582	3.9968e-15	7.10765e-13	yes
XLOC_017251	XLOC_017251	OPRL1	chr20:62711470-62731996	A	SD	OK	0.295079	1.17406	1.99234	-2.69257	0.0070903	0.0487425	yes
XLOC_002912	XLOC_002912	OPTN	chr10:13142070-13180276	A	SD	OK	2.25415	6.54287	1.53734	-3.97913	6.91677e-05	0.00129358	yes
XLOC_009626	XLOC_009626	OR4F4	chr15:102458357-102471406	A	SD	OK	0.168671	1.90579	3.4981	-4.3096	1.63552e-05	0.00038011	yes
XLOC_004121	XLOC_004121	OR51E1	chr11:4665155-4676716	A	SD	OK	0.0455431	0.400975	3.13821	-3.14075	0.00168515	0.0172977	yes
XLOC_026446	XLOC_026446	OSBPL3	chr7:24836163-25019760	A	SD	OK	0.174568	0.666191	1.93215	-3.04089	0.00235882	0.0225461	yes
XLOC_027510	XLOC_027510	OSR2	chr8:99956630-99964326	A	SD	OK	1.98913	22.0331	3.46946	-8.02673	1.11022e-15	2.12335e-13	yes
XLOC_000155	XLOC_000155	OTUD3	chr1:20208878-20239437	A	SD	OK	1.38528	4.30011	1.6342	-5.09019	3.57702e-07	1.3454e-05	yes
XLOC_006257	XLOC_006257	P2RX7	chr12:121570621-121625823	A	SD	OK	0.0574852	0.429875	2.90265	-3.92154	8.79864e-05	0.00159263	yes
XLOC_001485	XLOC_001485	PABPC4	chr1:40026476-40042968	A	SD	OK	19.8396	44.5189	1.16604	-3.82964	0.000128332	0.00217896	yes
XLOC_008199	XLOC_008199	PACS2	chr14:105675622-105864485	A	SD	OK	4.60047	9.87445	1.10192	-3.6082	0.000308329	0.00445846	yes
XLOC_001329	XLOC_001329	PADI2	chr1:17393255-17445948	A	SD	OK	0.320585	1.47143	2.19844	-3.75709	0.000171899	0.00279678	yes
XLOC_005264	XLOC_005264	PAK1	chr11:77033059-77185108	A	SD	OK	2.58363	9.00942	1.80203	-4.33369	1.46633e-05	0.000346871	yes
XLOC_029977	XLOC_029977	PAK3	chrX:110187512-110467487	A	SD	OK	0.946108	1.73988	0.878909	-2.80026	0.00510617	0.0396315	yes
XLOC_015556	XLOC_015556	PARD3B	chr2:205410515-206484913	A	SD	OK	1.12248	2.71247	1.27292	-5.42041	5.94634e-08	2.66704e-06	yes
XLOC_012980	XLOC_012980	PARD6G	chr18:77905732-78005397	A	SD	OK	0.845113	3.1771	1.91049	-3.9066	9.36029e-05	0.0016793	yes
XLOC_028065	XLOC_028065	PARP10	chr8:145051319-145067583	A	SD	OK	9.82168	32.1256	1.70968	-4.50713	6.57105e-06	0.000175514	yes
XLOC_019181	XLOC_019181	PARP14	chr3:122399543-122449687	A	SD	OK	1.78874	3.62264	1.0181	-3.29335	0.00099	0.0113263	yes
XLOC_009371	XLOC_009371	PATL2	chr15:44957929-45003101	A	SD	OK	0.187425	0.758829	2.01746	-3.56734	0.000360622	0.00502122	yes
XLOC_018506	XLOC_018506	PATZ1	chr22:31721789-31742249	A	SD	OK	20.69	42.6599	1.04394	-4.60897	4.04671e-06	0.000112903	yes
XLOC_017004	XLOC_017004	PAX1	chr20:21686296-21697056	A	SD	OK	0.172415	1.27013	2.88101	-3.42391	0.000617273	0.0077104	yes
XLOC_000852	XLOC_000852	PBX1	chr1:164528296-164821060	A	SD	OK	0.799911	6.90608	3.10996	-8.06647	6.66134e-16	1.31112e-13	yes
XLOC_027564	XLOC_027564	PCAT1	chr8:127889214-128034741	A	SD	OK	0.1929	0.707222	1.87431	-3.51049	0.000447277	0.00593045	yes
XLOC_005984	XLOC_005984	PCBP2	chr12:53845885-53893444	A	SD	OK	107.49	155.101	0.529009	-3.16919	0.00152867	0.0160407	yes
XLOC_017806	XLOC_017806	PCBP3	chr21:47169317-47362368	A	SD	OK	0.370924	1.09538	1.56223	-2.85206	0.00434368	0.0355051	yes
XLOC_029918	XLOC_029918	PCDH11X	chrX:91034259-91878228	A	SD	OK	0.114831	0.917638	2.99841	-4.93533	8.00143e-07	2.73086e-05	yes
XLOC_030830	XLOC_030830	PCDH11Y	chrY:4868266-5610264	A	SD	OK	1.88614	41.0771	4.44483	-8.03843	8.88178e-16	1.73135e-13	yes
XLOC_022030	XLOC_022030	PCDHA1,PCDHA10,PCDHA11,PCDHA12,PCDHA13,PCDHA2,PCDHA3,PCDHA4,PCDHA5,PCDHA6,PCDHA7,PCDHA8,PCDHA9,PCDHAC1,PCDHAC2	chr5:140165726-140391929	A	SD	OK	0.779136	2.1686	1.47681	-4.07561	4.58946e-05	0.000926714	yes
XLOC_022043	XLOC_022043	PCDHB11	chr5:140579162-140583578	A	SD	OK	0.710743	2.6535	1.9005	-2.78046	0.00542818	0.0411847	yes
XLOC_022045	XLOC_022045	PCDHB13,PCDHB14	chr5:140593159-140608881	A	SD	OK	3.31624	7.75883	1.22629	-3.61302	0.00030265	0.00438886	yes
XLOC_022049	XLOC_022049	PCDHGA1,PCDHGA10,PCDHGA11,PCDHGA12,PCDHGA2,PCDHGA3,PCDHGA4,PCDHGA5,PCDHGA6,PCDHGA7,PCDHGA8,PCDHGA9,PCDHGB1,PCDHGB2,PCDHGB3,PCDHGB4,PCDHGB5,PCDHGB6,PCDHGB7,PCDHGC3,PCDHGC4,PCDHGC5	chr5:140697910-140892684	A	SD	OK	22.8633	38.8678	0.765538	-4.73211	2.22193e-06	6.79416e-05	yes
XLOC_002275	XLOC_002275	PCNXL2	chr1:233086369-233431472	A	SD	OK	3.17218	5.46885	0.785764	-3.55815	0.000373474	0.0051473	yes
XLOC_026122	XLOC_026122	PCOLCE	chr7:100183955-100205798	A	SD	OK	0.998886	3.01433	1.59344	-3.00465	0.00265885	0.0247078	yes
XLOC_014069	XLOC_014069	PCP2	chr19:7694670-7701910	A	SD	OK	0.42155	1.47223	1.80422	-2.96899	0.00298776	0.0268848	yes
XLOC_027319	XLOC_027319	PDLIM2	chr8:22436253-22455538	A	SD	OK	4.34554	13.5173	1.6372	-3.07009	0.00213991	0.0208395	yes
XLOC_010243	XLOC_010243	PDPR	chr16:70147528-70196438	A	SD	OK	3.01325	5.95087	0.98178	-3.00053	0.00269506	0.0249542	yes
XLOC_001552	XLOC_001552	PDZK1IP1	chr1:47649260-47655771	A	SD	OK	0.751708	4.10417	2.44885	-3.0691	0.00214707	0.0208966	yes
XLOC_014691	XLOC_014691	PEG3,ZIM2	chr19:57285922-57352097	A	SD	OK	1.76012	3.862	1.13368	-4.93331	8.08487e-07	2.7547e-05	yes
XLOC_007895	XLOC_007895	PELI2	chr14:56585092-56768031	A	SD	OK	0.771471	4.97747	2.68973	-4.28656	1.81458e-05	0.000418033	yes
XLOC_016429	XLOC_016429	PER2	chr2:239152571-239197347	A	SD	OK	1.02238	3.72029	1.86348	-5.19778	2.01686e-07	8.04878e-06	yes
XLOC_000065	XLOC_000065	PER3	chr1:7844348-7905238	A	SD	OK	1.34233	8.83377	2.71829	-9.32975	0	0	yes
XLOC_005801	XLOC_005801	PEX5	chr12:7341758-7371169	A	SD	OK	12.5126	20.55	0.715754	-3.31717	0.000909354	0.0105465	yes
XLOC_005921	XLOC_005921	PFKM	chr12:48436741-48551377	A	SD	OK	18.9695	49.2487	1.3764	-3.3744	0.00073977	0.00892168	yes
XLOC_019895	XLOC_019895	PFN2	chr3:149682682-149688741	A	SD	OK	31.6741	62.8301	0.988151	-2.99937	0.00270541	0.0250327	yes
XLOC_016280	XLOC_016280	PGAP1	chr2:197697727-197791454	A	SD	OK	0.647448	2.54336	1.9739	-4.30942	1.63684e-05	0.00038011	yes
XLOC_005245	XLOC_005245	PGM2L1	chr11:74041360-74109502	A	SD	OK	0.208026	1.05621	2.34406	-3.40197	0.000669027	0.00823508	yes
XLOC_013385	XLOC_013385	PGPEP1	chr19:18451406-18480799	A	SD	OK	4.86611	9.38576	0.947705	-2.88165	0.00395595	0.0330445	yes
XLOC_005815	XLOC_005815	PHC1	chr12:9067246-9102576	A	SD	OK	3.64371	9.26671	1.34665	-4.21999	2.44314e-05	0.000537782	yes
XLOC_021987	XLOC_021987	PHF15	chr5:133860046-133918918	A	SD	OK	1.90357	3.91981	1.04207	-3.67503	0.000237823	0.00361153	yes
XLOC_029757	XLOC_029757	PHF16	chrX:46771735-46920641	A	SD	OK	1.55093	3.3312	1.10291	-3.23386	0.00122129	0.0134269	yes
XLOC_004998	XLOC_004998	PHF21A	chr11:45950869-46142985	A	SD	OK	4.46533	8.35203	0.90336	-3.56373	0.000365618	0.00506989	yes
XLOC_019023	XLOC_019023	PHF7	chr3:52444526-52457738	A	SD	OK	2.64921	5.09885	0.944608	-2.70222	0.00688782	0.0478536	yes
XLOC_000630	XLOC_000630	PHGDH	chr1:120254418-120286849	A	SD	OK	38.0655	115.929	1.60669	-3.04049	0.00236193	0.0225653	yes
XLOC_004689	XLOC_004689	PHLDB1	chr11:118477212-118528748	A	SD	OK	3.6261	9.95938	1.45764	-4.11803	3.82128e-05	0.000792115	yes
XLOC_027723	XLOC_027723	PHYHIP	chr8:22077215-22089851	A	SD	OK	0	0.357466	1.79769e+308	1.79769e+308	0.00527055	0.0403095	yes
XLOC_012904	XLOC_012904	PIAS2	chr18:44387380-44497994	A	SD	OK	7.92101	13.9848	0.820099	-3.02429	0.00249215	0.0234235	yes
XLOC_000219	XLOC_000219	PIGV	chr1:27114437-27124894	A	SD	OK	11.4696	19.2605	0.747835	-2.73491	0.00623967	0.0449686	yes
XLOC_020041	XLOC_020041	PIGZ	chr3:196673159-196695728	A	SD	OK	1.38903	4.94095	1.83071	-4.73513	2.18912e-06	6.71407e-05	yes
XLOC_002160	XLOC_002160	PIK3C2B	chr1:204391714-204463963	A	SD	OK	2.6576	7.18558	1.43498	-2.7756	0.00550999	0.0414794	yes
XLOC_018505	XLOC_018505	PIK3IP1	chr22:31608249-31689939	A	SD	OK	2.16699	17.5298	3.01604	-5.55969	2.70254e-08	1.31388e-06	yes
XLOC_021825	XLOC_021825	PIK3R1	chr5:67511583-67597649	A	SD	OK	21.2267	67.3512	1.66582	-6.42832	1.29024e-10	1.0633e-08	yes
XLOC_013380	XLOC_013380	PIK3R2	chr19:18263967-18283196	A	SD	OK	25.6592	44.161	0.783299	-3.00543	0.00265204	0.0246628	yes
XLOC_001541	XLOC_001541	PIK3R3	chr1:46505811-46598708	A	SD	OK	15.4876	57.3776	1.88937	-4.37673	1.20472e-05	0.000294256	yes
XLOC_023411	XLOC_023411	PIM1	chr6:37137921-37143204	A	SD	OK	0.403763	3.30796	3.03436	-4.08817	4.34786e-05	0.000884982	yes
XLOC_026619	XLOC_026619	PION	chr7:76940067-77045717	A	SD	OK	0.0897783	0.441381	2.29759	-2.82083	0.00479003	0.0379626	yes
XLOC_006889	XLOC_006889	PITPNM2	chr12:123458118-123635365	A	SD	OK	0.780928	1.73874	1.15478	-2.81692	0.00484871	0.0383377	yes
XLOC_011699	XLOC_011699	PITPNM3	chr17:6347730-6459877	A	SD	OK	0.265201	1.14272	2.10731	-3.59462	0.000324867	0.00464787	yes
XLOC_021995	XLOC_021995	PITX1	chr5:134348149-134373551	A	SD	OK	0.498862	3.32338	2.73594	-4.5458	5.47275e-06	0.000148328	yes
XLOC_022495	XLOC_022495	PITX1	chr5:134348149-134373551	A	SD	OK	15.5021	83.0592	2.42168	-4.48206	7.39276e-06	0.000193885	yes
XLOC_010390	XLOC_010390	PKD1	chr16:2089815-2185899	A	SD	OK	9.29995	16.5527	0.83177	-4.15037	3.31945e-05	0.000705401	yes
XLOC_010002	XLOC_010002	PKD1P1	chr16:16404244-16444465	A	SD	OK	22.938	41.6238	0.85967	-4.87426	1.09215e-06	3.61783e-05	yes
XLOC_023616	XLOC_023616	PKIB	chr6:122793061-123047518	A	SD	OK	3.94794	38.6035	3.28956	-8.15523	4.44089e-16	8.82649e-14	yes
XLOC_010410	XLOC_010410	PKMYT1	chr16:3014216-3030540	A	SD	OK	0.447337	2.51401	2.49055	-3.66351	0.000248781	0.00374706	yes
XLOC_004738	XLOC_004738	PKNOX2	chr11:125034558-125303339	A	SD	OK	0.35171	3.25567	3.2105	-4.87247	1.10211e-06	3.63303e-05	yes
XLOC_015425	XLOC_015425	PKP4	chr2:159313475-159537940	A	SD	OK	5.4673	14.9383	1.45011	-6.97767	3.00115e-12	3.2536e-10	yes
XLOC_001342	XLOC_001342	PLA2G2A	chr1:20301923-20306932	A	SD	OK	11.2775	65.7653	2.54388	-6.83001	8.49099e-12	8.65014e-10	yes
XLOC_009343	XLOC_009343	PLA2G4D	chr15:42359880-42386752	A	SD	OK	0.0112966	0.412278	5.18966	-3.36298	0.000771047	0.00921603	yes
XLOC_010286	XLOC_010286	PLCG2	chr16:81812898-81991899	A	SD	OK	0.03934	0.374849	3.25224	-3.48184	0.00049798	0.00647252	yes
XLOC_019913	XLOC_019913	PLCH1	chr3:155197407-155462767	A	SD	OK	0.15971	1.4259	3.15834	-5.82583	5.68286e-09	3.2823e-07	yes
XLOC_019955	XLOC_019955	PLD1	chr3:171318194-171528284	A	SD	OK	0.0103653	1.19653	6.85095	-4.6624	3.12544e-06	9.07766e-05	yes
XLOC_011785	XLOC_011785	PLD6	chr17:17104055-17109646	A	SD	OK	0.257299	0.87323	1.76292	-2.84745	0.00440715	0.0359397	yes
XLOC_027375	XLOC_027375	PLEKHA2	chr8:38758752-38831430	A	SD	OK	0.555165	2.43501	2.13294	-3.64029	0.000272332	0.00402698	yes
XLOC_002157	XLOC_002157	PLEKHA6	chr1:204187980-204347387	A	SD	OK	2.01306	5.16356	1.35898	-5.78943	7.06262e-09	3.97724e-07	yes
XLOC_004931	XLOC_004931	PLEKHA7	chr11:16798749-17035963	A	SD	OK	1.66066	4.65912	1.4883	-4.11669	3.84353e-05	0.000794739	yes
XLOC_010209	XLOC_010209	PLEKHG4	chr16:67282854-67360661	A	SD	OK	1.47937	5.1738	1.80624	-7.93625	1.9984e-15	3.75126e-13	yes
XLOC_010671	XLOC_010671	PLEKHG4	chr16:67282854-67360661	A	SD	OK	0.274475	1.11077	2.01682	-2.68837	0.00718013	0.0489451	yes
XLOC_001261	XLOC_001261	PLEKHG5,TNFRSF25	chr1:6484847-6580069	A	SD	OK	1.00956	2.3097	1.19399	-3.43344	0.000595976	0.00751382	yes
XLOC_007939	XLOC_007939	PLEKHH1	chr14:67996940-68067267	A	SD	OK	4.44543	16.9649	1.93216	-7.65884	1.86517e-14	3.0742e-12	yes
XLOC_022338	XLOC_022338	PLK2	chr5:57749809-57755966	A	SD	OK	3.40058	11.9755	1.81623	-3.24142	0.00118937	0.0131895	yes
XLOC_000359	XLOC_000359	PLK3	chr1:45266035-45273031	A	SD	OK	0.283162	1.05866	1.90255	-3.45489	0.000550524	0.00702377	yes
XLOC_010638	XLOC_010638	PLLP	chr16:57290008-57318584	A	SD	OK	1.81184	6.9471	1.93896	-2.74739	0.00600724	0.0439339	yes
XLOC_019268	XLOC_019268	PLS1	chr3:142315228-142432505	A	SD	OK	1.97722	7.48425	1.92038	-4.38853	1.14118e-05	0.000280427	yes
XLOC_019885	XLOC_019885	PLSCR1	chr3:146232966-146262628	A	SD	OK	0.0969397	0.592764	2.6123	-2.7833	0.00538088	0.0409024	yes
XLOC_026400	XLOC_026400	PMS2	chr7:6010561-6098860	A	SD	OK	9.11218	41.6405	2.19212	-6.26145	3.81405e-10	2.78138e-08	yes
XLOC_025834	XLOC_025834	PMS2CL,RSPH10B2	chr7:6769412-6838396	A	SD	OK	3.13846	6.59562	1.07145	-4.49434	6.97864e-06	0.000184697	yes
XLOC_026571	XLOC_026571	PMS2P4	chr7:66734633-66767596	A	SD	OK	4.1354	9.88237	1.25683	-4.14204	3.44233e-05	0.000724676	yes
XLOC_030600	XLOC_030600	PNCK	chrX:152935187-152939816	A	SD	OK	0	0.333902	1.79769e+308	1.79769e+308	0.00119114	0.0131956	yes
XLOC_024168	XLOC_024168	PNISR	chr6:99846540-99877525	A	SD	OK	11.8043	17.6572	0.58094	-2.96662	0.00301096	0.0269893	yes
XLOC_027743	XLOC_027743	PNMA2	chr8:26362195-26371483	A	SD	OK	0.370133	1.29209	1.8036	-2.80111	0.00509265	0.039572	yes
XLOC_030104	XLOC_030104	PNMA6C,PNMA6D	chrX:152240726-152243402	A	SD	OK	2.03072	7.04379	1.79436	-2.68617	0.00722755	0.0492187	yes
XLOC_018329	XLOC_018329	PNPLA3	chr22:44319618-44344918	A	SD	OK	0.329295	1.41931	2.10774	-5.06244	4.13915e-07	1.53687e-05	yes
XLOC_026814	XLOC_026814	PODXL	chr7:131184613-131241412	A	SD	OK	2.67996	7.06611	1.3987	-4.40459	1.05985e-05	0.000264868	yes
XLOC_015958	XLOC_015958	POLE4	chr2:75147490-75196859	A	SD	OK	0.932014	2.4073	1.36899	-3.59665	0.000322336	0.00462144	yes
XLOC_012180	XLOC_012180	POLG2	chr17:62473901-62493202	A	SD	OK	3.58312	9.16269	1.35456	-3.52763	0.000419301	0.00562573	yes
XLOC_003667	XLOC_003667	POLL	chr10:103338522-103348027	A	SD	OK	7.09703	12.4861	0.815037	-3.32812	0.000874343	0.0102282	yes
XLOC_019790	XLOC_019790	POLQ	chr3:121150272-121264853	A	SD	OK	0.304919	0.95788	1.65142	-2.96131	0.00306332	0.0273099	yes
XLOC_007234	XLOC_007234	POLR1D	chr13:28194873-28241559	A	SD	OK	27.128	61.8044	1.18793	-2.87034	0.00410025	0.0339477	yes
XLOC_028445	XLOC_028445	POLR1E	chr9:37485939-37510495	A	SD	OK	6.28452	15.8012	1.33016	-3.71492	0.000203266	0.00318456	yes
XLOC_001793	XLOC_001793	POLR3GL	chr1:145456188-145470387	A	SD	OK	3.32126	10.4304	1.65099	-3.31611	0.000912788	0.0105803	yes
XLOC_000861	XLOC_000861	POU2F1	chr1:167190065-167396582	A	SD	OK	3.60105	6.50375	0.852854	-2.72129	0.00650281	0.0460949	yes
XLOC_027565	XLOC_027565	POU5F1B	chr8:128301658-128507403	A	SD	OK	0.0762885	0.581257	2.92964	-2.93118	0.00337675	0.0294059	yes
XLOC_022216	XLOC_022216	PP7080	chr5:468455-473200	A	SD	OK	5.37426	15.7668	1.55276	-2.80456	0.00503855	0.0392267	yes
XLOC_022080	XLOC_022080	PPARGC1B	chr5:149109814-149234585	A	SD	OK	0.201316	0.797595	1.9862	-3.04966	0.00229104	0.0219916	yes
XLOC_006728	XLOC_006728	PPFIA2	chr12:81652044-82153112	A	SD	OK	45.3028	75.5271	0.737392	-3.23415	0.00122004	0.0134209	yes
XLOC_010443	XLOC_010443	PPL	chr16:4897440-4987136	A	SD	OK	0.738695	1.53775	1.05777	-2.74967	0.00596554	0.043692	yes
XLOC_019020	XLOC_019020	PPM1M	chr3:52273230-52284651	A	SD	OK	2.28764	6.26984	1.45457	-4.0895	4.32297e-05	0.0008808	yes
XLOC_023695	XLOC_023695	PPP1R14C	chr6:150464187-150571528	A	SD	OK	0.179934	1.5039	3.06316	-3.72367	0.000196348	0.00309771	yes
XLOC_001494	XLOC_001494	PPT1	chr1:40506254-40563142	A	SD	OK	21.5773	49.8104	1.20693	-3.63631	0.000276573	0.00406891	yes
XLOC_009603	XLOC_009603	PRC1	chr15:91509267-91537804	A	SD	OK	3.27137	7.16827	1.13173	-3.67608	0.000236847	0.00360157	yes
XLOC_006651	XLOC_006651	PRIM1	chr12:57123556-57146151	A	SD	OK	2.034	4.82538	1.24633	-2.73657	0.00620825	0.0448207	yes
XLOC_002512	XLOC_002512	PRKACB	chr1:84543744-84704181	A	SD	OK	1.9315	49.14	4.6691	-7.46513	8.32667e-14	1.21444e-11	yes
XLOC_026369	XLOC_026369	PRKAR1B	chr7:588833-826116	A	SD	OK	7.86455	26.5967	1.75781	-3.07565	0.00210046	0.0205119	yes
XLOC_015828	XLOC_015828	PRKD3	chr2:37477222-37551935	A	SD	OK	2.78173	5.7477	1.047	-4.05739	4.96237e-05	0.000982443	yes
XLOC_021140	XLOC_021140	PRKG2	chr4:82008268-82126215	A	SD	OK	0.327049	1.18885	1.86199	-3.0548	0.00225208	0.0216895	yes
XLOC_030158	XLOC_030158	PRKX	chrX:3522383-3631675	A	SD	OK	2.63796	6.85372	1.37746	-3.02499	0.00248639	0.0234232	yes
XLOC_030836	XLOC_030836	PRKY	chrY:7141990-7249613	A	SD	OK	2.19744	6.35543	1.53217	-3.67059	0.000241991	0.00366657	yes
XLOC_021285	XLOC_021285	PRMT10	chr4:148538519-148605340	A	SD	OK	4.67218	10.0699	1.10788	-2.83257	0.0046176	0.037089	yes
XLOC_016955	XLOC_016955	PRNP	chr20:4666796-4682234	A	SD	OK	29.5441	51.0522	0.789104	-3.69785	0.000217435	0.00335217	yes
XLOC_015246	XLOC_015246	PROM2	chr2:95940166-95963011	A	SD	OK	10.6412	25.8337	1.2796	-4.00132	6.29895e-05	0.00119905	yes
XLOC_019724	XLOC_019724	PROS1	chr3:93591880-93692934	A	SD	OK	0.350774	1.35477	1.94944	-3.01013	0.00261132	0.0243287	yes
XLOC_017284	XLOC_017284	ProSAPiP1	chr20:3143262-3154234	A	SD	OK	4.66971	10.9818	1.23371	-4.68369	2.81762e-06	8.29051e-05	yes
XLOC_028614	XLOC_028614	PRPF4	chr9:116037913-116056253	A	SD	OK	4.83401	9.76806	1.01485	-3.50671	0.000453675	0.00599567	yes
XLOC_005940	XLOC_005940	PRPF40B	chr12:50017194-50101197	A	SD	OK	5.23319	9.85846	0.91367	-3.52113	0.000429717	0.00573512	yes
XLOC_021945	XLOC_021945	PRR16	chr5:119799964-120022964	A	SD	OK	0.53778	2.32248	2.11058	-3.65798	0.000254211	0.00381466	yes
XLOC_028722	XLOC_028722	PRRC2B	chr9:134269321-134377671	A	SD	OK	30.0655	47.0122	0.644924	-2.83923	0.00452226	0.0366153	yes
XLOC_004588	XLOC_004588	PRSS23	chr11:86511490-86522273	A	SD	OK	0.160663	2.10928	3.71464	-5.01456	5.31536e-07	1.9277e-05	yes
XLOC_028502	XLOC_028502	PSAT1	chr9:80912058-80945009	A	SD	OK	17.4186	76.8726	2.14184	-4.05638	4.98397e-05	0.000985756	yes
XLOC_015332	XLOC_015332	PSD4	chr2:113915004-113962561	A	SD	OK	5.15633	9.60733	0.897792	-3.24128	0.00118993	0.0131895	yes
XLOC_028836	XLOC_028836	PSIP1	chr9:15422781-15511440	A	SD	OK	7.77138	19.3749	1.31794	-5.50922	3.60419e-08	1.70719e-06	yes
XLOC_026550	XLOC_026550	PSPH	chr7:56077890-56119268	A	SD	OK	5.61814	13.8186	1.29845	-3.59193	0.000328237	0.004673	yes
XLOC_000528	XLOC_000528	PTBP2	chr1:97187174-97280675	A	SD	OK	8.70775	14.0475	0.689939	-2.72416	0.00644644	0.0458396	yes
XLOC_029060	XLOC_029060	PTCH1	chr9:98205263-98279247	A	SD	OK	2.80299	4.72982	0.754821	-3.29007	0.00100161	0.0114398	yes
XLOC_027340	XLOC_027340	PTK2B	chr8:27168969-27316908	A	SD	OK	19.5933	36.7758	0.908392	-3.31958	0.000901539	0.0104919	yes
XLOC_017548	XLOC_017548	PTK6	chr20:62154363-62168723	A	SD	OK	0.916188	1.75189	0.935195	-2.99597	0.00273572	0.0252556	yes
XLOC_003402	XLOC_003402	PTPLA	chr10:17631957-17659421	A	SD	OK	0.451274	2.24478	2.3145	-3.31835	0.000905494	0.0105207	yes
XLOC_002205	XLOC_002205	PTPN14	chr1:214522038-214725024	A	SD	OK	1.43325	4.67256	1.70492	-3.23002	0.00123781	0.0135937	yes
XLOC_029111	XLOC_029111	PTPN3	chr9:112137973-112260593	A	SD	OK	3.38996	5.81721	0.779058	-3.43273	0.000597548	0.00752624	yes
XLOC_015350	XLOC_015350	PTPN4	chr2:120517033-120742717	A	SD	OK	2.08916	5.58816	1.41945	-5.38178	7.37517e-08	3.2293e-06	yes
XLOC_006703	XLOC_006703	PTPRB	chr12:70910631-71031220	A	SD	OK	0.0301191	0.338071	3.48858	-4.09764	4.17375e-05	0.000854691	yes
XLOC_006704	XLOC_006704	PTPRR	chr12:71031852-71314584	A	SD	OK	0.41362	7.0647	4.09425	-7.75565	8.88178e-15	1.51311e-12	yes
XLOC_014034	XLOC_014034	PTPRS	chr19:5205511-5340895	A	SD	OK	30.6522	55.0717	0.84532	-6.41775	1.383e-10	1.13055e-08	yes
XLOC_000247	XLOC_000247	PTPRU	chr1:29563027-29653325	A	SD	OK	2.84216	7.77832	1.45247	-4.20236	2.64142e-05	0.000578288	yes
XLOC_022532	XLOC_022532	PURA	chr5:139480880-139508844	A	SD	OK	3.20035	7.67352	1.26166	-3.87495	0.000106648	0.00186738	yes
XLOC_026742	XLOC_026742	PUS7	chr7:105096900-105162708	A	SD	OK	3.31944	6.83923	1.04289	-3.71984	0.000199351	0.00313807	yes
XLOC_027567	XLOC_027567	PVT1	chr8:128806778-129113502	A	SD	OK	5.65165	13.1617	1.2196	-4.89097	1.00342e-06	3.35129e-05	yes
XLOC_019048	XLOC_019048	PXK	chr3:58318616-58413032	A	SD	OK	1.79207	3.57337	0.995656	-2.83175	0.00462933	0.0371391	yes
XLOC_008334	XLOC_008334	PYGL	chr14:51371934-51411248	A	SD	OK	0.332465	1.96786	2.56535	-3.50605	0.000454813	0.0060068	yes
XLOC_012249	XLOC_012249	QRICH2	chr17:74270129-74304897	A	SD	OK	0.398091	1.40779	1.82226	-3.53687	0.000404906	0.00547609	yes
XLOC_015395	XLOC_015395	R3HDM1	chr2:136289049-136482839	A	SD	OK	6.10803	10.2601	0.748268	-4.015	5.9446e-05	0.00114558	yes
XLOC_026260	XLOC_026260	RAB19	chr7:140103554-140131762	A	SD	OK	2.07734	6.06037	1.54467	-3.30683	0.000943582	0.0108627	yes
XLOC_009905	XLOC_009905	RAB26	chr16:2198236-2205381	A	SD	OK	14.5467	30.657	1.07552	-3.26677	0.00108782	0.0122315	yes
XLOC_018171	XLOC_018171	RAB36	chr22:23487512-23507031	A	SD	OK	1.15252	3.52754	1.61388	-2.90804	0.00363703	0.0311374	yes
XLOC_011522	XLOC_011522	RAB37	chr17:72667255-72743474	A	SD	OK	0.586586	2.38782	2.02528	-2.94636	0.00321543	0.0283173	yes
XLOC_000896	XLOC_000896	RABGAP1L	chr1:174128551-174966432	A	SD	OK	3.91331	7.63426	0.964098	-3.25197	0.00114606	0.0128012	yes
XLOC_015338	XLOC_015338	RABL2A	chr2:114384816-114401132	A	SD	OK	2.67559	5.52943	1.04727	-2.74251	0.00609716	0.044288	yes
XLOC_006559	XLOC_006559	RACGAP1	chr12:50382944-50419307	A	SD	OK	3.68341	6.84934	0.894923	-3.26869	0.00108046	0.0121679	yes
XLOC_021760	XLOC_021760	RAI14	chr5:34656432-34832717	A	SD	OK	1.21528	6.0368	2.3125	-5.27131	1.35452e-07	5.54752e-06	yes
XLOC_030191	XLOC_030191	RAI2	chrX:17818168-17879457	A	SD	OK	0.956661	5.37409	2.48994	-4.73733	2.1655e-06	6.65168e-05	yes
XLOC_015352	XLOC_015352	RALB	chr2:121010413-121052357	A	SD	OK	11.2388	23.9983	1.09444	-3.22731	0.00124958	0.0137008	yes
XLOC_028669	XLOC_028669	RALGPS1	chr9:129677052-129985465	A	SD	OK	3.02432	6.99457	1.20963	-4.40997	1.03387e-05	0.000259723	yes
XLOC_011004	XLOC_011004	RAP1GAP2	chr17:2699731-2941035	A	SD	OK	7.25963	12.1747	0.745924	-3.35345	0.000798122	0.00946771	yes
XLOC_029234	XLOC_029234	RAPGEF1	chr9:134452156-134615373	A	SD	OK	4.33241	9.89705	1.19183	-4.89769	9.69719e-07	3.25482e-05	yes
XLOC_011290	XLOC_011290	RARA	chr17:38465422-38513895	A	SD	OK	2.72749	7.23868	1.40815	-2.99654	0.00273066	0.0252318	yes
XLOC_006601	XLOC_006601	RARG	chr12:53604349-53626324	A	SD	OK	4.45669	9.35773	1.07019	-3.19854	0.00138124	0.014808	yes
XLOC_026727	XLOC_026727	RASA4	chr7:102220092-102257205	A	SD	OK	0.72522	2.91704	2.00801	-4.64776	3.35556e-06	9.60837e-05	yes
XLOC_000902	XLOC_000902	RASAL2	chr1:178060642-178448648	A	SD	OK	1.26914	3.47833	1.45454	-4.35658	1.3211e-05	0.000317909	yes
XLOC_020621	XLOC_020621	RASL11B	chr4:53728494-53733002	A	SD	OK	0.0417873	0.563991	3.75453	-3.23414	0.00122008	0.0134209	yes
XLOC_017297	XLOC_017297	RASSF2	chr20:4760666-4804291	A	SD	OK	0.235338	1.34658	2.51649	-4.10362	4.06729e-05	0.000834577	yes
XLOC_002989	XLOC_002989	RASSF4	chr10:45455218-45490172	A	SD	OK	0.266553	1.55972	2.5488	-3.26294	0.00110263	0.0123501	yes
XLOC_001018	XLOC_001018	RASSF5	chr1:206680878-206762616	A	SD	OK	0.595009	4.79467	3.01045	-6.56385	5.24354e-11	4.58199e-09	yes
XLOC_005884	XLOC_005884	RASSF8	chr12:26105196-26232825	A	SD	OK	0.673024	2.6967	2.00247	-4.74292	2.10654e-06	6.48042e-05	yes
XLOC_000442	XLOC_000442	RAVER2	chr1:65210620-65432187	A	SD	OK	1.72452	5.15014	1.57841	-3.77873	0.000157633	0.00260873	yes
XLOC_017328	XLOC_017328	RBBP9	chr20:18467187-18477887	A	SD	OK	5.60608	16.9989	1.60037	-3.0722	0.00212488	0.0207104	yes
XLOC_018522	XLOC_018522	RBFOX2	chr22:36134782-36424854	A	SD	OK	9.46117	14.8148	0.646946	-3.6022	0.000315532	0.00455287	yes
XLOC_011574	XLOC_011574	RBFOX3	chr17:77085426-77478563	A	SD	OK	0.0425268	0.695804	4.03224	-4.00289	6.25735e-05	0.00119337	yes
XLOC_000584	XLOC_000584	RBM15	chr1:110881944-110933704	A	SD	OK	4.29263	7.22132	0.750401	-3.16334	0.00155972	0.0163159	yes
XLOC_004674	XLOC_004674	RBM7	chr11:114262169-114281950	A	SD	OK	9.53955	16.3555	0.777779	-2.70576	0.00681486	0.0474442	yes
XLOC_030534	XLOC_030534	RBMX	chrX:135951351-135962942	A	SD	OK	29.8728	49.2576	0.721512	-3.02529	0.00248398	0.0234113	yes
XLOC_027354	XLOC_027354	RBPMS	chr8:30239634-30429923	A	SD	OK	3.24715	10.0138	1.62474	-3.5446	0.000393216	0.00536813	yes
XLOC_024060	XLOC_024060	RCAN2	chr6:46188466-46459804	A	SD	OK	0.561335	2.14505	1.93408	-2.74099	0.00612544	0.0444297	yes
XLOC_000193	XLOC_000193	RCAN3	chr1:24822822-24867533	A	SD	OK	4.16522	12.1102	1.53976	-6.67248	2.51512e-11	2.43967e-09	yes
XLOC_007501	XLOC_007501	RCBTB2	chr13:49063026-49107316	A	SD	OK	0.73748	2.1483	1.54252	-3.38044	0.000723693	0.00875906	yes
XLOC_000239	XLOC_000239	RCC1,SNHG3	chr1:28832454-28865708	A	SD	OK	18.8746	45.7547	1.27747	-3.71162	0.000205934	0.00320653	yes
XLOC_001330	XLOC_001330	RCC2	chr1:17733250-17766250	A	SD	OK	7.65152	18.7854	1.2958	-2.77886	0.005455	0.0412719	yes
XLOC_009226	XLOC_009226	RCCD1	chr15:91498105-91506450	A	SD	OK	2.6159	5.18443	0.986877	-2.75686	0.00583602	0.043128	yes
XLOC_006653	XLOC_006653	RDH16	chr12:57345167-57351418	A	SD	OK	0.05697	0.698304	3.61558	-3.31094	0.000929843	0.0107289	yes
XLOC_015982	XLOC_015982	REEP1	chr2:86441119-86565206	A	SD	OK	0.0675257	1.54849	4.51928	-5.81916	5.9144e-09	3.38708e-07	yes
XLOC_013632	XLOC_013632	RELB	chr19:45504706-45541456	A	SD	OK	0.289143	1.50407	2.37901	-2.90413	0.0036828	0.0313703	yes
XLOC_026735	XLOC_026735	RELN	chr7:103112230-103629963	A	SD	OK	0.394189	2.05688	2.3835	-3.90349	9.48157e-05	0.00169656	yes
XLOC_026325	XLOC_026325	REPIN1	chr7:150064287-150071419	A	SD	OK	52.8317	101.754	0.945608	-4.61111	4.00533e-06	0.000112155	yes
XLOC_024200	XLOC_024200	REV3L	chr6:111620233-111804490	A	SD	OK	1.5687	2.60021	0.729057	-3.32696	0.000878	0.0102592	yes
XLOC_004675	XLOC_004675	REXO2	chr11:114309220-114340986	A	SD	OK	28.4412	89.4409	1.65295	-3.19161	0.00141482	0.0150803	yes
XLOC_028811	XLOC_028811	RFX3	chr9:3218249-3525988	A	SD	OK	1.50381	6.14091	2.02983	-6.80039	1.04334e-11	1.05758e-09	yes
XLOC_001844	XLOC_001844	RFX5	chr1:151313046-151319769	A	SD	OK	17.0965	29.8611	0.804569	-2.76604	0.00567424	0.0423048	yes
XLOC_000931	XLOC_000931	RGL1	chr1:183605207-183897667	A	SD	OK	0.684092	3.13698	2.19711	-4.36104	1.29445e-05	0.00031241	yes
XLOC_003733	XLOC_003733	RGS10	chr10:121259338-121302222	A	SD	OK	4.64649	16.8921	1.86213	-2.97556	0.00292453	0.0265275	yes
XLOC_020494	XLOC_020494	RGS12	chr4:3294719-3441640	A	SD	OK	2.75652	5.95457	1.11115	-4.47352	7.6941e-06	0.000200234	yes
XLOC_028617	XLOC_028617	RGS3	chr9:116206303-116360018	A	SD	OK	6.40896	16.5896	1.37212	-6.03704	1.56963e-09	1.01341e-07	yes
XLOC_012252	XLOC_012252	RHBDF2	chr17:74466974-74497509	A	SD	OK	0.791422	2.37147	1.58326	-3.00188	0.00268319	0.024884	yes
XLOC_000197	XLOC_000197	RHD	chr1:25598980-25656936	A	SD	OK	0.0704679	0.442342	2.65012	-3.09594	0.00196189	0.0194491	yes
XLOC_017444	XLOC_017444	RIMS4	chr20:43374487-43438979	A	SD	OK	0.163293	2.59976	3.99284	-6.29593	3.05555e-10	2.27739e-08	yes
XLOC_016998	XLOC_016998	RIN2	chr20:19738197-19983103	A	SD	OK	0.527775	2.48887	2.2375	-2.96628	0.00301426	0.0269893	yes
XLOC_029962	XLOC_029962	RNF128	chrX:105937067-106040246	A	SD	OK	0.714227	3.26881	2.19431	-3.12744	0.00176336	0.0179281	yes
XLOC_014972	XLOC_014972	RNF144A	chr2:7052406-7184309	A	SD	OK	0.983536	5.24582	2.41512	-3.9314	8.44524e-05	0.00153966	yes
XLOC_023210	XLOC_023210	RNF144B	chr6:18387580-18469105	A	SD	OK	2.58597	15.4818	2.5818	-4.61774	3.87942e-06	0.000109081	yes
XLOC_012735	XLOC_012735	RNF165	chr18:43914186-44042630	A	SD	OK	0.146043	1.72483	3.56199	-5.27937	1.29631e-07	5.31984e-06	yes
XLOC_000056	XLOC_000056	RNF207	chr1:6266188-6296044	A	SD	OK	1.55087	3.50579	1.17666	-3.10119	0.00192742	0.0191824	yes
XLOC_012136	XLOC_012136	RNF43	chr17:56378593-56494933	A	SD	OK	0.685656	3.71679	2.4385	-5.88197	4.05404e-09	2.42441e-07	yes
XLOC_022648	XLOC_022648	RNF44	chr5:175953699-176022769	A	SD	OK	6.88586	17.4326	1.34008	-6.13423	8.55747e-10	5.82166e-08	yes
XLOC_006235	XLOC_006235	RNFT2	chr12:117176095-117291436	A	SD	OK	0.656968	3.31919	2.33694	-4.09942	4.14193e-05	0.000849032	yes
XLOC_019713	XLOC_019713	ROBO1	chr3:78646350-79817059	A	SD	OK	1.43144	4.93682	1.78611	-5.67676	1.37267e-08	7.28484e-07	yes
XLOC_019190	XLOC_019190	ROPN1B	chr3:125688019-125702296	A	SD	OK	0.429512	1.4547	1.75995	-3.12861	0.00175636	0.0178831	yes
XLOC_029036	XLOC_029036	ROR2	chr9:94484877-94712444	A	SD	OK	0.07734	1.2212	3.98094	-5.16563	2.39633e-07	9.39666e-06	yes
XLOC_010625	XLOC_010625	RPGRIP1L	chr16:53632540-53737784	A	SD	OK	1.92225	3.68305	0.938109	-3.42126	0.000623325	0.00775255	yes
XLOC_016083	XLOC_016083	RPL23AP7	chr2:114366218-114384715	A	SD	OK	4.41915	8.65796	0.970257	-2.77377	0.00554107	0.0416233	yes
XLOC_014981	XLOC_014981	RRM2	chr2:10262694-10271546	A	SD	OK	2.70993	6.57241	1.27817	-3.40923	0.000651459	0.00804816	yes
XLOC_014971	XLOC_014971	RSAD2	chr2:7017795-7038363	A	SD	OK	0.0642349	0.452811	2.81748	-3.42456	0.000615791	0.00769663	yes
XLOC_008365	XLOC_008365	RTN1	chr14:60062693-60337557	A	SD	OK	2.38556	6.74388	1.49925	-3.33232	0.000861263	0.0101278	yes
XLOC_018415	XLOC_018415	RTN4R	chr22:20228937-20255816	A	SD	OK	2.43007	7.65236	1.65491	-2.92882	0.00340249	0.0295918	yes
XLOC_011646	XLOC_011646	RTN4RL1	chr17:1837970-1928178	A	SD	OK	0.0474836	0.699442	3.8807	-3.9085	9.28696e-05	0.00167207	yes
XLOC_012959	XLOC_012959	RTTN	chr18:67671042-67872962	A	SD	OK	0.336836	1.25662	1.89943	-3.00438	0.0026612	0.0247139	yes
XLOC_023466	XLOC_023466	RUNX2	chr6:44796218-45518819	A	SD	OK	0.048844	0.669823	3.77753	-4.12559	3.69786e-05	0.000769679	yes
XLOC_028748	XLOC_028748	RXRA	chr9:137218315-137333157	A	SD	OK	17.6599	38.2623	1.11544	-3.82224	0.000132247	0.00223606	yes
XLOC_008236	XLOC_008236	SALL2	chr14:21989230-22005337	A	SD	OK	3.75294	11.7004	1.64047	-3.93097	8.46033e-05	0.00154103	yes
XLOC_000008	XLOC_000008	SAMD11	chr1:841208-917473	A	SD	OK	4.27097	19.435	2.18602	-5.50035	3.7903e-08	1.77198e-06	yes
XLOC_007888	XLOC_007888	SAMD4A	chr14:55034329-55260033	A	SD	OK	0.120581	0.413242	1.77699	-3.5098	0.000448443	0.00593813	yes
XLOC_023685	XLOC_023685	SAMD5	chr6:147829827-147891157	A	SD	OK	0.247673	1.48094	2.58001	-3.72221	0.000197489	0.00311329	yes
XLOC_017417	XLOC_017417	SAMHD1	chr20:35504569-35580246	A	SD	OK	3.91549	11.4147	1.54363	-3.10302	0.00191558	0.019074	yes
XLOC_016286	XLOC_016286	SATB2	chr2:200134222-200337481	A	SD	OK	0.504106	1.70737	1.75997	-3.84778	0.000119191	0.0020443	yes
XLOC_024006	XLOC_024006	SAYSD1	chr6:39071839-39082955	A	SD	OK	9.47534	24.8319	1.38994	-3.39164	0.000694758	0.00847463	yes
XLOC_009124	XLOC_009124	SCAMP5	chr15:75287875-75313836	A	SD	OK	2.66613	7.01245	1.39517	-5.32453	1.01213e-07	4.22199e-06	yes
XLOC_011640	XLOC_011640	SCARF1	chr17:1537151-1549041	A	SD	OK	0.257601	0.85577	1.73209	-2.70584	0.00681317	0.0474442	yes
XLOC_018420	XLOC_018420	SCARF2	chr22:20778873-20792146	A	SD	OK	0.617199	2.11396	1.77614	-3.63335	0.000279766	0.00410397	yes
XLOC_006351	XLOC_006351	SCNN1A	chr12:6456007-6486523	A	SD	OK	11.7543	32.3423	1.46023	-5.93332	2.96866e-09	1.81824e-07	yes
XLOC_000019	XLOC_000019	SCNN1D	chr1:1215815-1227409	A	SD	OK	1.52709	6.01062	1.97673	-5.59748	2.17489e-08	1.09408e-06	yes
XLOC_015763	XLOC_015763	SDC1	chr2:20400551-20425194	A	SD	OK	4.17979	9.3604	1.16314	-3.8506	0.000117829	0.00202609	yes
XLOC_027502	XLOC_027502	SDC2	chr8:97505881-97624037	A	SD	OK	9.67605	29.3471	1.60073	-3.12274	0.00179178	0.0181351	yes
XLOC_017453	XLOC_017453	SDC4	chr20:43953928-43977064	A	SD	OK	5.83626	32.6058	2.48201	-4.5019	6.735e-06	0.00017942	yes
XLOC_029278	XLOC_029278	SDCCAG3	chr9:139296373-139305054	A	SD	OK	9.17134	15.5616	0.762783	-2.7174	0.00657977	0.0463004	yes
XLOC_002035	XLOC_002035	SELL	chr1:169659805-169681325	A	SD	OK	0.463609	1.39136	1.58552	-2.89566	0.00378361	0.0320005	yes
XLOC_019001	XLOC_019001	SEMA3B	chr3:50297619-50314588	A	SD	OK	5.86866	10.5623	0.847827	-2.72368	0.00645598	0.0458592	yes
XLOC_019623	XLOC_019623	SEMA3B	chr3:50297619-50314588	A	SD	OK	1.96193	4.3487	1.14831	-2.93018	0.00338764	0.029488	yes
XLOC_019650	XLOC_019650	SEMA3G	chr3:52467267-52479043	A	SD	OK	0.439693	2.67349	2.60415	-3.78267	0.000155156	0.00256984	yes
XLOC_016017	XLOC_016017	SEMA4C	chr2:97525272-97535735	A	SD	OK	2.88159	5.41169	0.909212	-3.0501	0.00228763	0.0219692	yes
XLOC_015201	XLOC_015201	SEMA4F	chr2:74881392-74911351	A	SD	OK	1.08516	2.64434	1.285	-3.18943	0.00142554	0.0151786	yes
XLOC_022246	XLOC_022246	SEMA5A	chr5:9035137-9546233	A	SD	OK	0.0172041	0.512698	4.89729	-6.00659	1.89469e-09	1.18919e-07	yes
XLOC_014028	XLOC_014028	SEMA6B	chr19:4542599-4559771	A	SD	OK	0.0509334	0.625916	3.61929	-3.62871	0.000284845	0.00416642	yes
XLOC_001839	XLOC_001839	SEMA6C	chr1:151104162-151119140	A	SD	OK	0.253305	1.0702	2.07893	-2.94254	0.00325531	0.0286188	yes
XLOC_009013	XLOC_009013	SEMA6D	chr15:47476402-48066420	A	SD	OK	0.306877	5.44337	4.14877	-10.8892	0	0	yes
XLOC_020696	XLOC_020696	2011-09-01	chr4:77870837-77961949	A	SD	OK	16.5794	55.6222	1.74627	-3.35974	0.000780167	0.00929825	yes
XLOC_018316	XLOC_018316	2003-09-01	chr22:42372930-42394225	A	SD	OK	5.06134	14.3003	1.49845	-3.15191	0.00162209	0.016794	yes
XLOC_030451	XLOC_030451	2006-09-01	chrX:118749687-118827333	A	SD	OK	2.32186	8.53231	1.87766	-4.43616	9.15764e-06	0.000233525	yes
XLOC_026532	XLOC_026532	SEPT7P2	chr7:45763280-45808617	A	SD	OK	1.75723	3.77522	1.10325	-3.81064	0.000138606	0.00232613	yes
XLOC_011561	XLOC_011561	2009-09-01	chr17:75277491-75496678	A	SD	OK	20.3089	48.4137	1.2533	-6.027	1.67032e-09	1.06486e-07	yes
XLOC_012775	XLOC_012775	SERPINB5	chr18:61144143-61172318	A	SD	OK	0.774064	4.50701	2.54165	-3.84789	0.000119141	0.0020443	yes
XLOC_019325	XLOC_019325	SERPINI1	chr3:167453431-167543357	A	SD	OK	2.05923	15.2205	2.88584	-5.22201	1.76995e-07	7.14785e-06	yes
XLOC_024188	XLOC_024188	SESN1	chr6:109307639-109415708	A	SD	OK	23.0404	86.1291	1.90233	-3.83379	0.000126186	0.00214973	yes
XLOC_000236	XLOC_000236	SESN2	chr1:28585962-28609205	A	SD	OK	3.48361	9.25146	1.4091	-2.81756	0.00483896	0.0382756	yes
XLOC_005313	XLOC_005313	SESN3	chr11:94898525-94964269	A	SD	OK	14.203	62.2394	2.13163	-3.21088	0.00132327	0.0143535	yes
XLOC_000693	XLOC_000693	SETDB1	chr1:150898784-150937341	A	SD	OK	7.25444	11.8463	0.707495	-3.9069	9.34882e-05	0.00167873	yes
XLOC_018818	XLOC_018818	SETMAR	chr3:4344987-4362800	A	SD	OK	4.8813	12.6028	1.36841	-3.94663	7.92589e-05	0.00145749	yes
XLOC_011845	XLOC_011845	SEZ6	chr17:27281946-27333081	A	SD	OK	0.390961	1.30398	1.73783	-3.56453	0.000364503	0.00505917	yes
XLOC_018235	XLOC_018235	SFI1	chr22:31891558-32058225	A	SD	OK	1.56408	3.86909	1.30668	-4.33474	1.4593e-05	0.000345612	yes
XLOC_003243	XLOC_003243	SFR1	chr10:105881815-105886143	A	SD	OK	1.62036	4.64049	1.51796	-2.82481	0.00473082	0.0376695	yes
XLOC_003580	XLOC_003580	SFTPA2	chr10:81315607-81320250	A	SD	OK	0.840719	2.60362	1.63083	-3.16225	0.00156553	0.0163682	yes
XLOC_003506	XLOC_003506	SGMS1	chr10:52065344-52383779	A	SD	OK	8.87417	18.2662	1.04149	-3.2033	0.00135863	0.0146353	yes
XLOC_019500	XLOC_019500	SGOL1	chr3:20202084-20227724	A	SD	OK	0.328067	1.08464	1.72516	-3.13508	0.00171806	0.0175644	yes
XLOC_018193	XLOC_018193	SGSM1	chr22:25202135-25322813	A	SD	OK	0.258302	0.980834	1.92495	-2.72693	0.00639265	0.045569	yes
XLOC_010059	XLOC_010059	SH2B1	chr16:28872843-28885693	A	SD	OK	8.28995	13.1768	0.66857	-2.7499	0.0059614	0.0436774	yes
XLOC_027302	XLOC_027302	SH2D4A	chr8:19171080-19614820	A	SD	OK	2.28611	5.35964	1.22924	-3.0282	0.00246013	0.0232622	yes
XLOC_017754	XLOC_017754	SH3BGR	chr21:40817796-40887607	A	SD	OK	1.7946	3.67322	1.03338	-2.90237	0.00370356	0.0315206	yes
XLOC_023523	XLOC_023523	SH3BGRL2	chr6:80340999-80413369	A	SD	OK	0.999523	3.34444	1.74245	-2.74939	0.00597057	0.0436973	yes
XLOC_018264	XLOC_018264	SH3BP1	chr22:38035535-38052253	A	SD	OK	1.22716	4.77971	1.9616	-3.93865	8.1942e-05	0.00150064	yes
XLOC_019487	XLOC_019487	SH3BP5	chr3:15247674-15382901	A	SD	OK	0.940566	6.33588	2.75194	-5.36721	7.99655e-08	3.47884e-06	yes
XLOC_009182	XLOC_009182	SH3GL3	chr15:84116090-84287494	A	SD	OK	0.119194	1.40006	3.5541	-4.70329	2.55997e-06	7.66591e-05	yes
XLOC_022635	XLOC_022635	SH3PXD2B	chr5:171760502-171881527	A	SD	OK	1.46098	4.00511	1.45491	-3.24039	0.00119365	0.0132162	yes
XLOC_021324	XLOC_021324	SH3RF1	chr4:170013698-170192312	A	SD	OK	8.36953	25.9304	1.63142	-3.44962	0.000561377	0.00714426	yes
XLOC_015716	XLOC_015716	SH3YL1	chr2:218135-264596	A	SD	OK	3.21119	6.99048	1.12229	-3.68594	0.000227862	0.00348901	yes
XLOC_009376	XLOC_009376	SHF	chr15:45459283-45493373	A	SD	OK	1.18874	2.63143	1.14641	-2.77856	0.00546003	0.0412719	yes
XLOC_020602	XLOC_020602	SHISA3	chr4:42399855-42404504	A	SD	OK	0	0.383939	1.79769e+308	1.79769e+308	0.00604501	0.0439722	yes
XLOC_019933	XLOC_019933	SI	chr3:164696685-164796283	A	SD	OK	0.774762	9.36495	3.59545	-5.87426	4.24731e-09	2.51771e-07	yes
XLOC_019148	XLOC_019148	SIDT1	chr3:113251217-113348422	A	SD	OK	0.0513418	0.3642	2.82653	-3.13762	0.00170325	0.0174482	yes
XLOC_017941	XLOC_017941	SIK1	chr21:44834397-44847002	A	SD	OK	0.631647	3.57854	2.50218	-3.68012	0.000233121	0.00355077	yes
XLOC_005383	XLOC_005383	SIK3	chr11:116714117-116969066	A	SD	OK	1.68037	3.16727	0.914457	-2.70888	0.00675108	0.0471622	yes
XLOC_007954	XLOC_007954	SIPA1L1	chr14:71773890-72207915	A	SD	OK	3.00748	9.20943	1.61456	-7.28906	3.12195e-13	4.13668e-11	yes
XLOC_007340	XLOC_007340	SLAIN1	chr13:78271840-78338377	A	SD	OK	3.36857	6.57148	0.964083	-3.02429	0.00249221	0.0234235	yes
XLOC_021963	XLOC_021963	SLC12A2	chr5:127301746-127525380	A	SD	OK	9.1233	22.5712	1.30686	-3.21005	0.0013271	0.0143796	yes
XLOC_009301	XLOC_009301	SLC12A6	chr15:34517141-34630265	A	SD	OK	2.96565	7.28094	1.29578	-4.34183	1.41302e-05	0.000337013	yes
XLOC_026822	XLOC_026822	SLC13A4	chr7:135365986-135412933	A	SD	OK	0.22384	0.89469	1.99892	-3.6339	0.00027917	0.00409819	yes
XLOC_016393	XLOC_016393	SLC16A14	chr2:230899689-230933857	A	SD	OK	0.770006	3.71454	2.27024	-4.87352	1.09625e-06	3.6255e-05	yes
XLOC_029893	XLOC_029893	SLC16A2	chrX:73640750-73753752	A	SD	OK	1.43915	4.8096	1.7407	-3.09271	0.00198338	0.0195799	yes
XLOC_011611	XLOC_011611	SLC16A3	chr17:80186281-80198085	A	SD	OK	0.26385	1.28857	2.28797	-3.00322	0.0026714	0.0247859	yes
XLOC_027799	XLOC_027799	SLC20A2	chr8:42273992-42408140	A	SD	OK	2.84921	6.84628	1.26476	-3.40696	0.000656907	0.00810559	yes
XLOC_004419	XLOC_004419	SLC22A10	chr11:63014620-63330855	A	SD	OK	0.139679	0.921791	2.72232	-3.58425	0.000338054	0.00477586	yes
XLOC_017298	XLOC_017298	SLC23A2	chr20:4832856-4990939	A	SD	OK	3.94563	6.18774	0.649156	-2.78351	0.00537749	0.0409024	yes
XLOC_009070	XLOC_009070	SLC24A1	chr15:65822826-65948628	A	SD	OK	2.3127	4.05927	0.81164	-2.96762	0.00300113	0.0269461	yes
XLOC_016210	XLOC_016210	SLC25A12	chr2:172639914-172751043	A	SD	OK	1.90869	4.74874	1.31496	-3.41135	0.000646432	0.0079958	yes
XLOC_023468	XLOC_023468	SLC25A27	chr6:46620651-46646150	A	SD	OK	4.14171	7.7422	0.902515	-2.88974	0.00385559	0.0324522	yes
XLOC_021997	XLOC_021997	SLC25A48	chr5:135170364-135224326	A	SD	OK	0.135029	0.743413	2.46089	-2.68958	0.00715416	0.0488831	yes
XLOC_009023	XLOC_009023	SLC27A2	chr15:50474392-50528589	A	SD	OK	1.95937	9.39746	2.26188	-3.60415	0.000313173	0.00452205	yes
XLOC_023460	XLOC_023460	SLC29A1	chr6:44187241-44210988	A	SD	OK	1.01372	5.88247	2.53676	-5.32057	1.03441e-07	4.28845e-06	yes
XLOC_018178	XLOC_018178	SLC2A11	chr22:24198574-24229170	A	SD	OK	3.98317	9.86841	1.3089	-5.93726	2.8983e-09	1.78052e-07	yes
XLOC_020986	XLOC_020986	SLC2A9	chr4:9827555-10041872	A	SD	OK	0.192078	1.00469	2.38699	-3.09558	0.0019643	0.0194539	yes
XLOC_002211	XLOC_002211	SLC30A10	chr1:220046618-220445843	A	SD	OK	0.0284883	0.982351	5.10779	-4.75783	1.95683e-06	6.10319e-05	yes
XLOC_006085	XLOC_006085	SLC35E3	chr12:69139922-69162580	A	SD	OK	3.51482	8.45583	1.26649	-3.5846	0.000337598	0.00477586	yes
XLOC_001124	XLOC_001124	SLC35F3	chr1:234040678-234460262	A	SD	OK	0	1.03329	1.79769e+308	1.79769e+308	0.00301083	0.0269893	yes
XLOC_017772	XLOC_017772	SLC37A1	chr21:43919741-44001550	A	SD	OK	9.49347	16.107	0.762682	-2.77859	0.00545958	0.0412719	yes
XLOC_022333	XLOC_022333	SLC38A9	chr5:54921432-55008163	A	SD	OK	6.10119	11.6481	0.932926	-2.86636	0.00415226	0.0343026	yes
XLOC_011639	XLOC_011639	SLC43A2	chr17:1473927-1532499	A	SD	OK	6.20108	14.8536	1.26022	-3.26442	0.00109689	0.012313	yes
XLOC_028593	XLOC_028593	SLC44A1	chr9:107959322-108153746	A	SD	OK	5.62865	33.3884	2.56849	-5.13175	2.8706e-07	1.10428e-05	yes
XLOC_029101	XLOC_029101	SLC44A1	chr9:107959322-108153746	A	SD	OK	0	0.66774	1.79769e+308	1.79769e+308	0.000915159	0.0105897	yes
XLOC_022020	XLOC_022020	SLC4A9	chr5:139739786-139754722	A	SD	OK	0.136401	0.47428	1.79789	-2.99012	0.00278863	0.0256856	yes
XLOC_018841	XLOC_018841	SLC6A11	chr3:10857889-10982395	A	SD	OK	0.937827	3.88249	2.04959	-3.83125	0.000127494	0.00217018	yes
XLOC_021710	XLOC_021710	SLC6A19	chr5:1201709-1225230	A	SD	OK	0.100068	2.04947	4.3562	-5.54522	2.9358e-08	1.41372e-06	yes
XLOC_001524	XLOC_001524	SLC6A9	chr1:44457279-44506326	A	SD	OK	1.09664	4.33042	1.98142	-3.42179	0.000622093	0.00774198	yes
XLOC_027296	XLOC_027296	SLC7A2	chr8:17354552-17428077	A	SD	OK	0.570123	3.22468	2.49981	-5.97814	2.25694e-09	1.40353e-07	yes
XLOC_010769	XLOC_010769	SLC7A5	chr16:87863628-87903100	A	SD	OK	0.110352	0.587487	2.41245	-2.8363	0.00456396	0.0368626	yes
XLOC_021705	XLOC_021705	SLC9A3	chr5:473333-524549	A	SD	OK	0.65789	5.46902	3.05536	-4.65129	3.29868e-06	9.47226e-05	yes
XLOC_022217	XLOC_022217	SLC9A3	chr5:473333-524549	A	SD	OK	0.296634	2.50451	3.07777	-4.1789	2.92929e-05	0.000633783	yes
XLOC_010208	XLOC_010208	SLC9A5	chr16:67282854-67360661	A	SD	OK	0.96129	3.20744	1.73838	-4.49124	7.08086e-06	0.000187158	yes
XLOC_030243	XLOC_030243	SLC9A7	chrX:46458523-46618589	A	SD	OK	3.84135	12.0722	1.652	-6.08824	1.1416e-09	7.56332e-08	yes
XLOC_017217	XLOC_017217	SLCO4A1	chr20:61273796-61317173	A	SD	OK	1.8919	6.73829	1.83255	-4.8678	1.12849e-06	3.70791e-05	yes
XLOC_027446	XLOC_027446	SLCO5A1	chr8:70584567-70750380	A	SD	OK	0.211191	2.68647	3.6691	-5.04101	4.63088e-07	1.70694e-05	yes
XLOC_011236	XLOC_011236	SLFN5	chr17:33566745-33600580	A	SD	OK	2.42145	9.74442	2.0087	-5.526	3.27607e-08	1.56272e-06	yes
XLOC_019934	XLOC_019934	SLITRK3	chr3:164902323-164914877	A	SD	OK	0.183319	4.36881	4.57482	-7.10349	1.21636e-12	1.4011e-10	yes
XLOC_012670	XLOC_012670	SLMO1	chr18:12407894-12432980	A	SD	OK	0.776215	2.02737	1.38508	-2.75978	0.00578395	0.0428732	yes
XLOC_020833	XLOC_020833	SMAD1	chr4:146402950-146480325	A	SD	OK	3.59491	16.0263	2.15642	-5.88995	3.86303e-09	2.32389e-07	yes
XLOC_009077	XLOC_009077	SMAD3	chr15:67358194-67487533	A	SD	OK	1.02101	3.52093	1.78596	-4.23966	2.23855e-05	0.000502015	yes
XLOC_012913	XLOC_012913	SMAD7	chr18:46446222-46477081	A	SD	OK	0.857184	4.92326	2.52194	-5.5911	2.25637e-08	1.12569e-06	yes
XLOC_013272	XLOC_013272	SMARCA4	chr19:11071575-11172958	A	SD	OK	23.5565	34.3794	0.545423	-4.48088	7.43366e-06	0.000194706	yes
XLOC_006634	XLOC_006634	SMARCC2	chr12:56545042-56583351	A	SD	OK	12.1394	18.892	0.63808	-2.98425	0.00284277	0.026065	yes
XLOC_026898	XLOC_026898	SMARCD3	chr7:150929315-150974231	A	SD	OK	6.25165	22.9786	1.87798	-5.82387	5.74999e-09	3.3041e-07	yes
XLOC_028586	XLOC_028586	SMC2	chr9:106856540-106904731	A	SD	OK	2.28865	4.49632	0.974245	-3.98524	6.74126e-05	0.0012666	yes
XLOC_015756	XLOC_015756	SMC6	chr2:17845078-17935096	A	SD	OK	1.53916	4.0781	1.40576	-3.14227	0.00167641	0.0172429	yes
XLOC_000930	XLOC_000930	SMG7	chr1:183430010-183523434	A	SD	OK	12.1974	23.3694	0.938041	-3.36207	0.0007736	0.00923084	yes
XLOC_029277	XLOC_029277	SNAPC4	chr9:139269830-139294691	A	SD	OK	2.03761	5.74432	1.49526	-4.34725	1.37856e-05	0.00032996	yes
XLOC_015701	XLOC_015701	SNED1	chr2:241938254-242041802	A	SD	OK	1.80784	3.42537	0.921995	-2.95353	0.00314165	0.0278617	yes
XLOC_023571	XLOC_023571	SOBP	chr6:107811247-107982513	A	SD	OK	0.753646	3.69005	2.29168	-5.36596	8.05205e-08	3.48802e-06	yes
XLOC_021365	XLOC_021365	SORBS2	chr4:186506597-186877870	A	SD	OK	1.95689	8.14744	2.05779	-8.85289	0	0	yes
XLOC_027318	XLOC_027318	SORBS3	chr8:22407207-22433008	A	SD	OK	5.48342	14.277	1.38054	-3.3954	0.000685284	0.00836913	yes
XLOC_004715	XLOC_004715	SORL1	chr11:121322911-121504471	A	SD	OK	1.74903	9.26535	2.40529	-6.22128	4.93123e-10	3.49548e-08	yes
XLOC_021132	XLOC_021132	SOWAHB	chr4:77814860-77819345	A	SD	OK	1.99418	8.55429	2.10086	-3.5584	0.000373116	0.0051473	yes
XLOC_009881	XLOC_009881	SOX8	chr16:1031807-1036979	A	SD	OK	0.521596	3.25643	2.64229	-3.57245	0.000353658	0.0049506	yes
XLOC_025856	XLOC_025856	SP4	chr7:21467679-21554538	A	SD	OK	2.61295	5.32039	1.02585	-3.55332	0.000380395	0.0052283	yes
XLOC_020617	XLOC_020617	SPATA18	chr4:52917592-52963645	A	SD	OK	0.428329	1.4953	1.80364	-3.50852	0.000450608	0.0059629	yes
XLOC_011417	XLOC_011417	SPATA20	chr17:48624504-48633309	A	SD	OK	46.0658	88.0906	0.935291	-3.88167	0.00010374	0.00182405	yes
XLOC_001558	XLOC_001558	SPATA6	chr1:48761043-48937876	A	SD	OK	0.282749	1.08417	1.939	-4.29549	1.74306e-05	0.000402932	yes
XLOC_014124	XLOC_014124	SPC24	chr19:11256168-11266569	A	SD	OK	2.45947	7.05948	1.52122	-2.8086	0.00497575	0.0389322	yes
XLOC_012840	XLOC_012840	SPIRE1	chr18:12446334-12658121	A	SD	OK	4.77353	8.3089	0.7996	-3.08867	0.00201054	0.0197767	yes
XLOC_020803	XLOC_020803	SPRY1	chr4:124317751-124324909	A	SD	OK	1.09583	9.78599	3.1587	-7.58004	3.4639e-14	5.40181e-12	yes
XLOC_015124	XLOC_015124	SPTBN1	chr2:54683453-54898583	A	SD	OK	0.126221	0.701789	2.47509	-4.96009	7.04622e-07	2.45443e-05	yes
XLOC_016974	XLOC_016974	SPTLC3	chr20:12989591-13149016	A	SD	OK	0.211915	2.1404	3.33632	-6.79864	1.05611e-11	1.0652e-09	yes
XLOC_011909	XLOC_011909	SRCIN1	chr17:36686258-36763356	A	SD	OK	1.80594	7.8684	2.12332	-5.34208	9.18837e-08	3.91336e-06	yes
XLOC_019454	XLOC_019454	SRGAP3	chr3:9022277-9291602	A	SD	OK	0.626262	5.10177	3.02616	-8.00786	1.11022e-15	2.12335e-13	yes
XLOC_017235	XLOC_017235	SRMS	chr20:62169226-62178857	A	SD	OK	0.266304	3.2148	3.59358	-5.11142	3.19745e-07	1.22075e-05	yes
XLOC_017549	XLOC_017549	SRMS	chr20:62169226-62178857	A	SD	OK	0.114367	1.46454	3.67871	-4.0863	4.38311e-05	0.000888589	yes
XLOC_022399	XLOC_022399	SSBP2	chr5:80256507-81047072	A	SD	OK	2.11482	5.64304	1.41594	-2.91135	0.00359875	0.030888	yes
XLOC_001588	XLOC_001588	SSBP3	chr1:54665839-54872233	A	SD	OK	14.0978	41.6626	1.56329	-5.32762	9.95057e-08	4.15934e-06	yes
XLOC_009882	XLOC_009882	SSTR5	chr16:1114081-1132696	A	SD	OK	0.0795468	2.47778	4.9611	-5.69569	1.22875e-08	6.60754e-07	yes
XLOC_004899	XLOC_004899	ST5	chr11:8713706-8932498	A	SD	OK	2.49094	8.66759	1.79894	-5.92592	3.10562e-09	1.89639e-07	yes
XLOC_029199	XLOC_029199	ST6GALNAC4	chr9:130670088-130679305	A	SD	OK	1.45682	6.9302	2.25008	-4.11481	3.87491e-05	0.00079996	yes
XLOC_000471	XLOC_000471	ST6GALNAC5	chr1:77333185-77529737	A	SD	OK	0	0.617143	1.79769e+308	1.79769e+308	0.0043739	0.035726	yes
XLOC_029198	XLOC_029198	ST6GALNAC6	chr9:130647507-130661929	A	SD	OK	11.0187	21.2304	0.946181	-2.85859	0.00425526	0.0349542	yes
XLOC_026181	XLOC_026181	ST7,ST7-OT3	chr7:116592402-116870206	A	SD	OK	16.3386	70.8121	2.11571	-7.59125	3.17524e-14	5.02903e-12	yes
XLOC_022433	XLOC_022433	ST8SIA4	chr5:100142638-100238987	A	SD	OK	0.0250354	0.65205	4.70294	-5.6423	1.67797e-08	8.74487e-07	yes
XLOC_008986	XLOC_008986	STARD9	chr15:42867856-43013604	A	SD	OK	0.114559	0.447456	1.96566	-4.14278	3.43116e-05	0.000723075	yes
XLOC_022639	XLOC_022639	STC2	chr5:172741725-172756506	A	SD	OK	2.19862	9.13359	2.05459	-4.21512	2.49646e-05	0.000548329	yes
XLOC_022063	XLOC_022063	STK32A	chr5:146614578-146767573	A	SD	OK	0.631283	2.32106	1.87842	-2.9082	0.00363521	0.0311374	yes
XLOC_003770	XLOC_003770	STK32C	chr10:134020993-134121477	A	SD	OK	3.46432	8.83538	1.35072	-3.08254	0.00205239	0.02012	yes
XLOC_004896	XLOC_004896	STK33	chr11:8413417-8615809	A	SD	OK	2.45433	4.96986	1.01788	-3.41919	0.000628082	0.00780215	yes
XLOC_023993	XLOC_023993	STK38	chr6:36461668-36515247	A	SD	OK	10.1413	15.2822	0.591604	-3.17116	0.00151833	0.0159405	yes
XLOC_027745	XLOC_027745	STMN4	chr8:27093813-27115927	A	SD	OK	0.0234482	0.470803	4.32757	-2.81919	0.00481451	0.0381417	yes
XLOC_008449	XLOC_008449	STON2	chr14:81726993-81893748	A	SD	OK	1.53396	3.43839	1.16447	-3.22881	0.00124306	0.0136441	yes
XLOC_003052	XLOC_003052	STOX1	chr10:70587293-70655209	A	SD	OK	0.0890266	1.23853	3.79824	-3.92065	8.83115e-05	0.00159683	yes
XLOC_029174	XLOC_029174	STRBP	chr9:125883907-126031002	A	SD	OK	7.43539	18.6717	1.32837	-4.73261	2.2165e-06	6.78779e-05	yes
XLOC_019170	XLOC_019170	STXBP5L	chr3:120626828-121143608	A	SD	OK	2.02265	12.3863	2.61442	-7.80246	5.9952e-15	1.03881e-12	yes
XLOC_008276	XLOC_008276	STXBP6	chr14:25281305-25519305	A	SD	OK	0.182652	3.49786	4.2593	-5.62382	1.86785e-08	9.61088e-07	yes
XLOC_003231	XLOC_003231	SUFU	chr10:104263718-104393237	A	SD	OK	3.46792	8.11822	1.22709	-3.42956	0.000604557	0.00759838	yes
XLOC_025798	XLOC_025798	SUN1	chr7:855193-914557	A	SD	OK	19.9076	34.4736	0.792176	-3.06588	0.00217032	0.0210723	yes
XLOC_018184	XLOC_018184	SUSD2	chr22:24577418-24585074	A	SD	OK	2.17888	6.33715	1.54025	-3.71288	0.000204914	0.00319342	yes
XLOC_002226	XLOC_002226	SUSD4	chr1:223394155-223537544	A	SD	OK	2.34599	11.3598	2.27567	-6.34701	2.1954e-10	1.72509e-08	yes
XLOC_013878	XLOC_013878	SUV420H2	chr19:55850535-55859918	A	SD	OK	3.52526	8.48185	1.26665	-2.96616	0.00301548	0.0269893	yes
XLOC_003432	XLOC_003432	SVIL	chr10:29698397-30024750	A	SD	OK	0.766356	1.96969	1.36188	-2.93951	0.00328736	0.0288255	yes
XLOC_004957	XLOC_004957	SVIP	chr11:22688159-22851406	A	SD	OK	53.9405	105.952	0.973966	-2.7017	0.00689867	0.0478962	yes
XLOC_027973	XLOC_027973	SYBU	chr8:110586261-110704020	A	SD	OK	2.26302	7.69861	1.76635	-6.59385	4.28557e-11	3.81059e-09	yes
XLOC_007923	XLOC_007923	SYNE2	chr14:64319682-64693167	A	SD	OK	3.98399	8.4639	1.08711	-3.98919	6.63002e-05	0.00124917	yes
XLOC_023379	XLOC_023379	SYNGAP1	chr6:33387846-33422205	A	SD	OK	3.38738	5.35069	0.659554	-3.17344	0.00150644	0.0158485	yes
XLOC_023714	XLOC_023714	SYNJ2	chr6:158402886-158520319	A	SD	OK	0.35768	1.09582	1.61528	-3.58947	0.000331346	0.00470609	yes
XLOC_009242	XLOC_009242	SYNM	chr15:99645285-99675800	A	SD	OK	0.96724	4.14247	2.09854	-4.1535	3.27423e-05	0.000698187	yes
XLOC_022087	XLOC_022087	SYNPO	chr5:149980641-150038792	A	SD	OK	0.061224	0.38259	2.64363	-3.30943	0.000934853	0.0107806	yes
XLOC_002996	XLOC_002996	SYT15	chr10:46951452-46971587	A	SD	OK	0.195048	2.38519	3.61221	-6.69378	2.17482e-11	2.11971e-09	yes
XLOC_004158	XLOC_004158	SYT9	chr11:7273180-7490880	A	SD	OK	0.0170603	0.342175	4.32602	-3.2492	0.00115729	0.0128911	yes
XLOC_005284	XLOC_005284	SYTL2	chr11:85405264-85522207	A	SD	OK	0.330409	11.8538	5.16496	-14.5808	0	0	yes
XLOC_023954	XLOC_023954	TAP2	chr6:32789609-32806547	A	SD	OK	3.36278	7.89077	1.23051	-3.52743	0.000419607	0.00562612	yes
XLOC_002276	XLOC_002276	TARBP1	chr1:234527058-234614849	A	SD	OK	3.22145	18.1361	2.49308	-9.52713	0	0	yes
XLOC_009916	XLOC_009916	TBC1D24	chr16:2525146-2555875	A	SD	OK	5.50985	12.0628	1.13048	-3.11966	0.00181058	0.0182889	yes
XLOC_009534	XLOC_009534	TBC1D2B	chr15:78287276-78369994	A	SD	OK	2.29764	6.45075	1.48932	-3.78622	0.000152955	0.00254795	yes
XLOC_019495	XLOC_019495	TBC1D5	chr3:17198653-17784240	A	SD	OK	7.6859	13.162	0.776098	-5.25551	1.47619e-07	5.99735e-06	yes
XLOC_030835	XLOC_030835	TBL1Y	chrY:6777361-6962685	A	SD	OK	2.39119	4.94847	1.04926	-3.41839	0.000629938	0.00781563	yes
XLOC_018408	XLOC_018408	TBX1	chr22:19740022-19771602	A	SD	OK	2.19175	7.36316	1.74824	-4.34935	1.36542e-05	0.000327668	yes
XLOC_005202	XLOC_005202	TBX10	chr11:67398089-67407031	A	SD	OK	0.143281	0.519102	1.85717	-2.71705	0.00658672	0.0463172	yes
XLOC_023325	XLOC_023325	TCF19	chr6:31126302-31132065	A	SD	OK	1.64566	4.40986	1.42206	-3.65733	0.000254855	0.00382151	yes
XLOC_013978	XLOC_013978	TCF3	chr19:1609288-1652347	A	SD	OK	7.04461	13.516	0.940079	-3.53058	0.000414645	0.00558489	yes
XLOC_003261	XLOC_003261	TCF7L2	chr10:114709950-114927436	A	SD	OK	1.93424	4.79573	1.30998	-4.67746	2.90453e-06	8.49691e-05	yes
XLOC_017538	XLOC_017538	TCFL5	chr20:61448413-61493115	A	SD	OK	5.94589	14.1931	1.25522	-4.64476	3.40476e-06	9.7081e-05	yes
XLOC_022085	XLOC_022085	TCOF1	chr5:149737201-149779871	A	SD	OK	2.52788	4.74365	0.908071	-4.16562	3.10508e-05	0.000667542	yes
XLOC_008017	XLOC_008017	TDP1	chr14:90422245-90511108	A	SD	OK	5.00029	23.0612	2.20539	-10.2554	0	0	yes
XLOC_004188	XLOC_004188	TEAD1	chr11:12695933-12966478	A	SD	OK	3.52522	7.0669	1.00337	-5.031	4.87928e-07	1.78875e-05	yes
XLOC_018306	XLOC_018306	TEF	chr22:41763336-41795332	A	SD	OK	2.15708	9.57312	2.14991	-5.87998	4.1032e-09	2.4466e-07	yes
XLOC_009037	XLOC_009037	TEX9	chr15:56657622-56757335	A	SD	OK	1.28928	2.72351	1.07891	-2.79809	0.00514053	0.0398056	yes
XLOC_019874	XLOC_019874	TFDP2	chr3:141663029-141868386	A	SD	OK	5.52118	10.7637	0.963127	-4.26996	1.95507e-05	0.000443346	yes
XLOC_016258	XLOC_016258	TFPI	chr2:188328957-188419219	A	SD	OK	60.8916	134.924	1.14783	-2.85284	0.004333	0.0354491	yes
XLOC_015924	XLOC_015924	TGFA	chr2:70674411-70781147	A	SD	OK	1.42896	3.80997	1.41482	-3.35742	0.000786743	0.00936011	yes
XLOC_016931	XLOC_016931	TGM3	chr20:2276612-2321779	A	SD	OK	0.235573	20.4734	6.44143	-8.7284	0	0	yes
XLOC_021875	XLOC_021875	THBS4	chr5:79331169-79379327	A	SD	OK	0.173269	0.857308	2.3068	-3.5411	0.000398469	0.00540707	yes
XLOC_002948	XLOC_002948	THNSL1	chr10:25305507-25316155	A	SD	OK	5.16916	13.0884	1.34028	-2.70629	0.00680388	0.0474166	yes
XLOC_019981	XLOC_019981	THPO	chr3:184089772-184096602	A	SD	OK	0.146442	0.630646	2.1065	-3.07263	0.00212183	0.0206906	yes
XLOC_011284	XLOC_011284	THRA	chr17:38218445-38256983	A	SD	OK	5.32418	13.7871	1.37269	-3.36499	0.000765466	0.00916615	yes
XLOC_015839	XLOC_015839	THUMPD2	chr2:39963199-40006416	A	SD	OK	0.919116	2.50921	1.44891	-4.18573	2.8425e-05	0.000619635	yes
XLOC_015921	XLOC_015921	TIA1	chr2:70436418-70475839	A	SD	OK	8.62824	13.0518	0.597109	-3.12043	0.00180588	0.0182597	yes
XLOC_023708	XLOC_023708	TIAM2	chr6:155411422-155635617	A	SD	OK	0.0862135	0.569508	2.72373	-3.5817	0.000341368	0.00481933	yes
XLOC_012267	XLOC_012267	TIMP2	chr17:76848910-76930048	A	SD	OK	6.63391	34.6583	2.38527	-6.84182	7.81908e-12	8.00587e-10	yes
XLOC_000254	XLOC_000254	TINAGL1	chr1:32042085-32053287	A	SD	OK	0.0798586	1.12816	3.82037	-4.22784	2.35944e-05	0.000524538	yes
XLOC_012262	XLOC_012262	TK1	chr17:76164643-76203782	A	SD	OK	4.36187	13.1051	1.5871	-3.45542	0.000549437	0.00701432	yes
XLOC_009483	XLOC_009483	TLE3	chr15:70339993-70390411	A	SD	OK	23.7453	86.4613	1.86441	-9.18118	0	0	yes
XLOC_020883	XLOC_020883	TLL1	chr4:166787991-167042152	A	SD	OK	5.54798	42.8742	2.95007	-16.0607	0	0	yes
XLOC_009054	XLOC_009054	TLN2	chr15:62682772-63136829	A	SD	OK	0.229328	1.94592	3.08497	-5.37681	7.58178e-08	3.30549e-06	yes
XLOC_020915	XLOC_020915	TLR3	chr4:186990308-187007780	A	SD	OK	0.170322	1.79441	3.39718	-4.94121	7.76395e-07	2.66326e-05	yes
XLOC_002225	XLOC_002225	TLR5	chr1:223282747-223316624	A	SD	OK	0.269202	1.22241	2.18296	-4.44554	8.76723e-06	0.000224417	yes
XLOC_006478	XLOC_006478	TM7SF3	chr12:27124435-27167347	A	SD	OK	11.8684	27.0152	1.18665	-2.91604	0.00354506	0.0305222	yes
XLOC_001006	XLOC_001006	TMCC2	chr1:205197037-205242471	A	SD	OK	0.300652	1.56792	2.38268	-4.41258	1.02148e-05	0.000257249	yes
XLOC_005920	XLOC_005920	TMEM106C	chr12:48357329-48362661	A	SD	OK	23.1304	48.2557	1.06091	-4.06498	4.80372e-05	0.000959467	yes
XLOC_006830	XLOC_006830	TMEM116	chr12:112368932-112451023	A	SD	OK	4.92099	9.83844	0.99948	-3.61841	0.00029642	0.00431395	yes
XLOC_005913	XLOC_005913	TMEM117	chr12:44229961-44783541	A	SD	OK	0.186176	1.51573	3.02527	-3.89016	0.000100179	0.00177343	yes
XLOC_004632	XLOC_004632	TMEM123	chr11:102266982-102332753	A	SD	OK	0.306264	1.55813	2.34696	-3.85747	0.000114565	0.0019781	yes
XLOC_005322	XLOC_005322	TMEM123	chr11:102266982-102332753	A	SD	OK	16.163	36.6409	1.18076	-2.95482	0.00312849	0.0277809	yes
XLOC_004383	XLOC_004383	TMEM132A	chr11:60691912-60719257	A	SD	OK	37.2512	67.3696	0.854811	-3.19289	0.00140857	0.0150215	yes
XLOC_020866	XLOC_020866	TMEM144	chr4:159131400-159176553	A	SD	OK	4.89412	34.7638	2.82846	-7.53459	4.90719e-14	7.53662e-12	yes
XLOC_019557	XLOC_019557	TMEM158	chr3:45265955-45267814	A	SD	OK	0.0584015	1.71906	4.87947	-3.1613	0.00157065	0.0164049	yes
XLOC_010017	XLOC_010017	TMEM159	chr16:20944475-21191937	A	SD	OK	3.93029	9.55887	1.28221	-3.12625	0.00177051	0.0179828	yes
XLOC_010730	XLOC_010730	TMEM170A	chr16:75477117-75498622	A	SD	OK	8.18733	19.3176	1.23845	-5.36096	8.27821e-08	3.56315e-06	yes
XLOC_015086	XLOC_015086	TMEM178	chr2:39892637-39945104	A	SD	OK	0.478594	1.58453	1.72718	-2.99759	0.0027212	0.0251674	yes
XLOC_023717	XLOC_023717	TMEM181	chr6:158957467-159056467	A	SD	OK	6.0811	17.852	1.55368	-3.00928	0.0026187	0.0243863	yes
XLOC_023998	XLOC_023998	TMEM217	chr6:37179953-37300746	A	SD	OK	0.0679546	0.509772	2.90721	-2.81106	0.00493787	0.0388023	yes
XLOC_008389	XLOC_008389	TMEM229B	chr14:67936982-67982021	A	SD	OK	0.230239	1.66119	2.85101	-3.73992	0.000184077	0.00294306	yes
XLOC_013353	XLOC_013353	TMEM38A	chr19:16771937-16800831	A	SD	OK	1.64988	4.15986	1.33417	-2.79701	0.00515776	0.0398488	yes
XLOC_028597	XLOC_028597	TMEM38B	chr9:108456804-108538096	A	SD	OK	7.78031	25.8266	1.73096	-3.27328	0.00106307	0.0120065	yes
XLOC_020020	XLOC_020020	TMEM44	chr3:194304727-194354150	A	SD	OK	2.96245	5.40708	0.868057	-2.9434	0.00324633	0.0285522	yes
XLOC_004755	XLOC_004755	TMEM45B	chr11:129685720-129732692	A	SD	OK	13.9672	47.798	1.77491	-5.87781	4.15718e-09	2.47151e-07	yes
XLOC_027998	XLOC_027998	TMEM65	chr8:125318447-125384940	A	SD	OK	3.30015	10.6483	1.69003	-3.70953	0.000207645	0.00322573	yes
XLOC_009031	XLOC_009031	TMOD2	chr15:52043757-52108558	A	SD	OK	0.786544	3.15841	2.0056	-3.39375	0.000689416	0.00841453	yes
XLOC_006151	XLOC_006151	TMPO	chr12:98906750-98944157	A	SD	OK	7.47839	15.8914	1.08745	-3.55713	0.00037493	0.00516019	yes
XLOC_018535	XLOC_018535	TMPRSS6	chr22:37461474-37505762	A	SD	OK	1.95856	4.93668	1.33375	-3.66958	0.000242946	0.00367643	yes
XLOC_007571	XLOC_007571	TMTC4	chr13:101256089-101327337	A	SD	OK	4.26943	8.023	0.910099	-3.19864	0.00138076	0.014808	yes
XLOC_024065	XLOC_024065	TNFRSF21	chr6:47199267-47277680	A	SD	OK	0.647634	5.44626	3.07201	-4.64661	3.37439e-06	9.64867e-05	yes
XLOC_000096	XLOC_000096	TNFRSF8	chr1:12123433-12204264	A	SD	OK	0.0943366	0.53501	2.50368	-2.93835	0.00329965	0.0288958	yes
XLOC_029141	XLOC_029141	TNFSF15	chr9:117546914-117568408	A	SD	OK	0.794794	6.70178	3.07589	-8.63785	0	0	yes
XLOC_019953	XLOC_019953	TNIK	chr3:170779126-171178232	A	SD	OK	0.646952	4.00911	2.63155	-5.11606	3.11976e-07	1.1956e-05	yes
XLOC_011563	XLOC_011563	TNRC6C	chr17:75955234-76139049	A	SD	OK	1.45343	3.44247	1.24398	-3.42671	0.000610932	0.0076595	yes
XLOC_011935	XLOC_011935	TOP2A	chr17:38544772-38574202	A	SD	OK	2.31535	6.49066	1.48714	-2.82528	0.00472393	0.0376596	yes
XLOC_017115	XLOC_017115	TOX2	chr20:42543491-42698254	A	SD	OK	0.324073	1.48983	2.20076	-3.70537	0.000211083	0.00326662	yes
XLOC_010620	XLOC_010620	TOX3	chr16:52471917-52581714	A	SD	OK	0.329177	4.95262	3.91126	-6.18142	6.35264e-10	4.45502e-08	yes
XLOC_011724	XLOC_011724	TP53	chr17:7571666-7606820	A	SD	OK	11.3915	39.0648	1.77791	-4.98094	6.32754e-07	2.22319e-05	yes
XLOC_027928	XLOC_027928	TP53INP1	chr8:95938199-95961615	A	SD	OK	15.1003	90.6106	2.5851	-8.293	0	0	yes
XLOC_006228	XLOC_006228	TPCN1	chr12:113659259-113772929	A	SD	OK	2.71631	8.748	1.68731	-5.45448	4.91164e-08	2.23761e-06	yes
XLOC_022219	XLOC_022219	TPPP	chr5:659976-693510	A	SD	OK	1.37083	4.28536	1.64437	-2.71423	0.00664308	0.046665	yes
XLOC_017032	XLOC_017032	TPX2	chr20:30326903-30389606	A	SD	OK	2.9437	7.18307	1.28697	-2.97579	0.00292239	0.02652	yes
XLOC_001044	XLOC_001044	TRAF5	chr1:211499956-211548286	A	SD	OK	0.153965	0.661874	2.10395	-3.52682	0.000420591	0.00563558	yes
XLOC_018933	XLOC_018933	TRAK1	chr3:42055244-42267369	A	SD	OK	5.35302	10.7551	1.00659	-4.39959	1.08458e-05	0.000268798	yes
XLOC_003400	XLOC_003400	TRDMT1	chr10:17184304-17244070	A	SD	OK	0.627235	1.51223	1.2696	-2.95828	0.00309365	0.0275077	yes
XLOC_024033	XLOC_024033	TRERF1	chr6:42192668-42419783	A	SD	OK	0.349946	2.29224	2.71155	-7.16805	7.60725e-13	9.29047e-11	yes
XLOC_027563	XLOC_027563	TRIB1	chr8:126442562-126450644	A	SD	OK	3.21695	24.5441	2.93161	-5.07085	3.96043e-07	1.47592e-05	yes
XLOC_011146	XLOC_011146	TRIM16L	chr17:18601318-18639431	A	SD	OK	4.41829	10.3922	1.23393	-4.75109	2.02323e-06	6.28129e-05	yes
XLOC_005414	XLOC_005414	TRIM29	chr11:119981993-120008863	A	SD	OK	0.156779	0.96045	2.61498	-3.46023	0.000539706	0.00691185	yes
XLOC_023229	XLOC_023229	TRIM38	chr6:25962893-25989702	A	SD	OK	5.05228	12.5166	1.30883	-4.37364	1.2219e-05	0.000297022	yes
XLOC_001766	XLOC_001766	TRIM45	chr1:117602765-117664411	A	SD	OK	0.642847	4.29145	2.73892	-5.81216	6.16706e-09	3.52183e-07	yes
XLOC_004897	XLOC_004897	TRIM66	chr11:8633448-8691105	A	SD	OK	2.61626	4.31409	0.721551	-3.60604	0.000310904	0.00449249	yes
XLOC_000223	XLOC_000223	TRNP1	chr1:27320194-27327377	A	SD	OK	0.168003	2.96152	4.13978	-4.5511	5.33669e-06	0.000144834	yes
XLOC_027976	XLOC_027976	TRPS1	chr8:116420655-116681691	A	SD	OK	2.13044	5.43891	1.35216	-5.72067	1.06106e-08	5.7516e-07	yes
XLOC_026854	XLOC_026854	TRPV6	chr7:142568957-142583509	A	SD	OK	4.32501	11.7866	1.44637	-4.8038	1.55685e-06	4.99401e-05	yes
XLOC_029240	XLOC_029240	TSC1	chr9:135766483-135820020	A	SD	OK	5.30247	7.74193	0.546028	-3.57231	0.000353841	0.0049506	yes
XLOC_030426	XLOC_030426	TSC22D3	chrX:106956451-107019017	A	SD	OK	10.019	29.204	1.54343	-3.99169	6.56048e-05	0.00124068	yes
XLOC_018847	XLOC_018847	TSEN2	chr3:12525930-12587243	A	SD	OK	4.6321	9.00519	0.95909	-2.94805	0.0031979	0.028212	yes
XLOC_014286	XLOC_014286	TSHZ3	chr19:31765850-31840190	A	SD	OK	0.148516	1.04037	2.80841	-3.71285	0.000204934	0.00319342	yes
XLOC_021922	XLOC_021922	TSLP	chr5:110405777-110413722	A	SD	OK	0.167876	0.906613	2.43309	-3.0377	0.00238391	0.0227324	yes
XLOC_005897	XLOC_005897	TSPAN11	chr12:31079837-31149537	A	SD	OK	0.0684338	0.619839	3.17911	-3.99809	6.38546e-05	0.00121324	yes
XLOC_026773	XLOC_026773	TSPAN12	chr7:120427373-120498177	A	SD	OK	0.142499	0.9305	2.70705	-3.20651	0.00134354	0.0145345	yes
XLOC_009528	XLOC_009528	TSPAN3	chr15:77336359-77363926	A	SD	OK	13.4461	37.6704	1.48625	-2.85782	0.0042656	0.0349966	yes
XLOC_021178	XLOC_021178	TSPAN5	chr4:99391517-99579812	A	SD	OK	0.144418	2.05005	3.82734	-5.05771	4.24326e-07	1.57265e-05	yes
XLOC_029740	XLOC_029740	TSPAN7	chrX:38420730-38548172	A	SD	OK	1.60298	7.04272	2.13538	-3.1526	0.00161822	0.0167635	yes
XLOC_006705	XLOC_006705	TSPAN8	chr12:71518876-71551779	A	SD	OK	0.0397134	0.79283	4.31931	-2.78951	0.00527877	0.0403379	yes
XLOC_017949	XLOC_017949	TSPEAR	chr21:45917774-46131495	A	SD	OK	0.178156	1.35826	2.93055	-4.3218	1.5476e-05	0.000361873	yes
XLOC_003560	XLOC_003560	TTC18	chr10:74870209-75118617	A	SD	OK	3.78304	9.03848	1.25653	-3.99878	6.36686e-05	0.00121084	yes
XLOC_018474	XLOC_018474	TTC28	chr22:28315363-29075853	A	SD	OK	0.65306	1.47948	1.17981	-2.69726	0.00699129	0.0484397	yes
XLOC_008458	XLOC_008458	TTC7B	chr14:91006929-91282761	A	SD	OK	6.20509	11.4269	0.880907	-2.90681	0.0036513	0.0311543	yes
XLOC_015323	XLOC_015323	TTL	chr2:113239742-113290222	A	SD	OK	3.02204	8.38066	1.47154	-3.758	0.000171274	0.00279344	yes
XLOC_011515	XLOC_011515	TTYH2	chr17:72209695-72258157	A	SD	OK	1.57436	5.81438	1.88486	-4.11912	3.80327e-05	0.000789189	yes
XLOC_004163	XLOC_004163	TUB	chr11:8060179-8190590	A	SD	OK	1.89373	8.81044	2.21798	-3.95337	7.70579e-05	0.00142276	yes
XLOC_014054	XLOC_014054	TUBB4A	chr19:6494329-6502330	A	SD	OK	3.53959	16.9987	2.26376	-3.72657	0.000194107	0.00307288	yes
XLOC_028803	XLOC_028803	TUBBP5	chr9:141044557-141072127	A	SD	OK	1.06845	2.97139	1.47561	-3.76497	0.00016657	0.00272933	yes
XLOC_023716	XLOC_023716	TULP4	chr6:158653225-158932856	A	SD	OK	3.0409	10.7423	1.82073	-7.04058	1.91447e-12	2.14431e-10	yes
XLOC_000644	XLOC_000644	TXNIP	chr1:145438461-145442628	A	SD	OK	33.0291	138.432	2.06737	-3.41858	0.000629486	0.0078148	yes
XLOC_019822	XLOC_019822	TXNRD3,TXNRD3NB	chr3:126290451-126373982	A	SD	OK	3.73912	7.26139	0.957547	-2.91024	0.00361154	0.0309846	yes
XLOC_012633	XLOC_012633	TYMS	chr18:596997-712662	A	SD	OK	4.03689	13.2997	1.72007	-3.3129	0.000923355	0.0106723	yes
XLOC_009485	XLOC_009485	UACA	chr15:70946892-71055912	A	SD	OK	1.95087	4.60379	1.2387	-3.01163	0.00259852	0.0242326	yes
XLOC_019616	XLOC_019616	UBA7	chr3:49842637-49851423	A	SD	OK	0.796378	3.19042	2.00222	-4.68053	2.86137e-06	8.40548e-05	yes
XLOC_009168	XLOC_009168	UBE2Q2P2,UBE2Q2P3	chr15:82647285-82708204	A	SD	OK	1.04927	3.56813	1.76579	-3.41303	0.000642457	0.00795149	yes
XLOC_009173	XLOC_009173	UBE2Q2P2,UBE2Q2P3	chr15:83023772-83084729	A	SD	OK	1.11755	3.71348	1.73243	-3.76887	0.000163988	0.0026941	yes
XLOC_019523	XLOC_019523	UBP1	chr3:33429828-33481897	A	SD	OK	17.7133	40.8004	1.20375	-3.78383	0.000154433	0.00256439	yes
XLOC_012034	XLOC_012034	UBTF	chr17:42282400-42298994	A	SD	OK	14.1278	22.5846	0.676803	-2.95096	0.00316793	0.0280075	yes
XLOC_021097	XLOC_021097	UGT2B15	chr4:69512314-69536494	A	SD	OK	1.3774	11.0907	3.00933	-4.75587	1.97592e-06	6.15327e-05	yes
XLOC_021096	XLOC_021096	UGT2B17	chr4:69402902-69434245	A	SD	OK	4.84815	32.7902	2.75776	-4.82642	1.39009e-06	4.48032e-05	yes
XLOC_013195	XLOC_013195	UHRF1	chr19:4909509-4962165	A	SD	OK	0.716058	2.90943	2.02259	-4.99601	5.85285e-07	2.08532e-05	yes
XLOC_003069	XLOC_003069	UNC5B	chr10:72972291-73062635	A	SD	OK	0.0889595	0.932102	3.38927	-4.28787	1.80395e-05	0.000416058	yes
XLOC_007397	XLOC_007397	UPF3A	chr13:115047058-115071291	A	SD	OK	7.61121	12.3711	0.700779	-3.26497	0.00109475	0.0122958	yes
XLOC_020792	XLOC_020792	USP53	chr4:120133781-120216673	A	SD	OK	2.71737	5.16855	0.927551	-2.80195	0.0050794	0.0394842	yes
XLOC_007991	XLOC_007991	VASH1	chr14:77227905-77279283	A	SD	OK	0.445652	2.0358	2.19161	-3.4806	0.000500297	0.00649745	yes
XLOC_001055	XLOC_001055	VASH2	chr1:213123886-213165171	A	SD	OK	1.42661	3.6311	1.34781	-4.2214	2.42788e-05	0.000536158	yes
XLOC_019470	XLOC_019470	VGLL4	chr3:11314009-11762241	A	SD	OK	15.9008	39.2165	1.30236	-5.61448	1.97158e-08	1.00934e-06	yes
XLOC_026920	XLOC_026920	VIPR2	chr7:158820753-158937649	A	SD	OK	0.366572	1.37359	1.90578	-3.61388	0.000301651	0.00438064	yes
XLOC_026546	XLOC_026546	VOPP1	chr7:55538305-55640200	A	SD	OK	6.67616	23.6662	1.82573	-4.59063	4.41905e-06	0.000121888	yes
XLOC_027511	XLOC_027511	VPS13B	chr8:100008748-100889865	A	SD	OK	4.56714	7.88328	0.787506	-2.92778	0.00341395	0.0296634	yes
XLOC_015897	XLOC_015897	VPS54	chr2:64068097-64246764	A	SD	OK	6.99536	14.0987	1.01109	-3.86071	0.000113057	0.00195898	yes
XLOC_003268	XLOC_003268	VWA2	chr10:115999017-116054232	A	SD	OK	0.123207	2.80811	4.51044	-6.29115	3.15113e-10	2.33149e-08	yes
XLOC_004727	XLOC_004727	VWA5A	chr11:123986110-124017618	A	SD	OK	1.3759	3.21639	1.22506	-2.75663	0.00583996	0.043128	yes
XLOC_024194	XLOC_024194	WASF1	chr6:110421021-110501252	A	SD	OK	1.84596	4.55258	1.30231	-2.85686	0.00427849	0.0350597	yes
XLOC_007228	XLOC_007228	WASF3	chr13:27131839-27263082	A	SD	OK	4.65037	12.713	1.45089	-3.38487	0.000712128	0.00863972	yes
XLOC_020717	XLOC_020717	WDFY3-AS2	chr4:85590312-85929887	A	SD	OK	0.572259	2.17436	1.92585	-2.90967	0.00361813	0.0310281	yes
XLOC_029132	XLOC_029132	WDR31	chr9:116076470-116102620	A	SD	OK	1.35767	3.22857	1.24977	-3.56105	0.000369378	0.00511468	yes
XLOC_004174	XLOC_004174	WEE1	chr11:9595214-9611410	A	SD	OK	2.82838	8.19558	1.53487	-2.834	0.00459697	0.0370113	yes
XLOC_001622	XLOC_001622	WLS	chr1:68167148-68698284	A	SD	OK	4.31628	15.5917	1.85292	-3.58886	0.000332128	0.00471126	yes
XLOC_028538	XLOC_028538	WNK2	chr9:95946424-96108696	A	SD	OK	1.67828	7.08929	2.07866	-8.65651	0	0	yes
XLOC_030302	XLOC_030302	WNK3	chrX:54218732-54384473	A	SD	OK	3.11709	5.06148	0.699359	-3.20331	0.00135858	0.0146353	yes
XLOC_006543	XLOC_006543	WNT10B	chr12:49359122-49365641	A	SD	OK	1.42202	7.19766	2.33958	-4.46708	7.92929e-06	0.000205301	yes
XLOC_000599	XLOC_000599	WNT2B	chr1:113010039-113063910	A	SD	OK	0.164206	0.873001	2.41047	-3.15798	0.00158865	0.0165417	yes
XLOC_029666	XLOC_029666	WWC3	chrX:9983711-10112694	A	SD	OK	3.45789	6.89703	0.996084	-2.78335	0.00538	0.0409024	yes
XLOC_026905	XLOC_026905	XRCC2	chr7:152341144-152373255	A	SD	OK	0.406244	1.57466	1.95462	-3.71391	0.000204079	0.00319235	yes
XLOC_004629	XLOC_004629	YAP1	chr11:101980426-102104154	A	SD	OK	20.1194	27.2675	0.438597	-3.8231	0.000131785	0.00223111	yes
XLOC_019361	XLOC_019361	YEATS2	chr3:183415587-183530522	A	SD	OK	4.30685	8.09967	0.91123	-3.93169	8.43506e-05	0.00153919	yes
XLOC_015465	XLOC_015465	ZAK	chr2:173940564-174146764	A	SD	OK	0.638229	2.16923	1.76504	-3.28639	0.00101479	0.0115643	yes
XLOC_019937	XLOC_019937	ZBBX	chr3:166957642-167098085	A	SD	OK	0.443936	2.20309	2.3111	-5.39358	6.90677e-08	3.03733e-06	yes
XLOC_028668	XLOC_028668	ZBTB34	chr9:129622943-129648349	A	SD	OK	1.83221	4.99567	1.4471	-4.07143	4.6726e-05	0.000937897	yes
XLOC_028667	XLOC_028667	ZBTB43	chr9:129566193-129600487	A	SD	OK	4.5998	22.363	2.28147	-4.56801	4.92375e-06	0.000134166	yes
XLOC_007981	XLOC_007981	ZC2HC1C	chr14:75536145-75546753	A	SD	OK	1.94754	4.00401	1.03979	-2.79275	0.00522616	0.0401326	yes
XLOC_007490	XLOC_007490	ZC3H13	chr13:46528618-46626894	A	SD	OK	7.40912	10.8399	0.54898	-3.42317	0.000618948	0.0077218	yes
XLOC_014495	XLOC_014495	ZC3H4	chr19:47567435-47617009	A	SD	OK	4.33796	7.91026	0.866709	-2.96729	0.0030044	0.0269625	yes
XLOC_015322	XLOC_015322	ZC3H6	chr2:113033177-113097640	A	SD	OK	1.00783	2.40381	1.25407	-2.73409	0.00625527	0.045049	yes
XLOC_030324	XLOC_030324	ZC4H2	chrX:64135681-64254624	A	SD	OK	4.20665	8.0001	0.927345	-3.00077	0.00269302	0.0249523	yes
XLOC_023711	XLOC_023711	ZDHHC14	chr6:157802226-158097010	A	SD	OK	2.85078	7.856	1.46244	-3.91837	8.91494e-05	0.00160937	yes
XLOC_027462	XLOC_027462	ZFHX4	chr8:77523113-77779521	A	SD	OK	1.14606	3.40663	1.57167	-4.86674	1.13451e-06	3.71567e-05	yes
XLOC_022695	XLOC_022695	ZFP62	chr5:180270581-180288492	A	SD	OK	6.20512	10.5316	0.763199	-2.88687	0.0038909	0.0326356	yes
XLOC_010228	XLOC_010228	ZFP90	chr16:68567596-68601134	A	SD	OK	5.97069	10.6601	0.836255	-3.63573	0.000277197	0.00407514	yes
XLOC_017433	XLOC_017433	ZHX3	chr20:39806851-39946241	A	SD	OK	3.69878	7.58728	1.03653	-4.41302	1.01937e-05	0.000257035	yes
XLOC_007363	XLOC_007363	ZIC2	chr13:100633022-100639025	A	SD	OK	2.95497	72.1067	4.60892	-8.20276	2.22045e-16	4.68907e-14	yes
XLOC_007568	XLOC_007568	ZIC5	chr13:100615274-100624178	A	SD	OK	0.445068	3.36422	2.91818	-4.23031	2.33372e-05	0.000519907	yes
XLOC_023866	XLOC_023866	ZKSCAN4	chr6:28209906-28220050	A	SD	OK	1.38218	3.00255	1.11924	-2.68913	0.00716382	0.0489285	yes
XLOC_030402	XLOC_030402	ZMAT1	chrX:101137259-101187039	A	SD	OK	1.53555	6.26692	2.029	-10.0901	0	0	yes
XLOC_019962	XLOC_019962	ZMAT3	chr3:178735010-178789788	A	SD	OK	3.08138	5.6081	0.863937	-3.13594	0.00171302	0.0175217	yes
XLOC_030341	XLOC_030341	ZMYM3	chrX:70430034-70948962	A	SD	OK	4.22672	6.63444	0.650437	-3.43595	0.00059049	0.00745392	yes
XLOC_002875	XLOC_002875	ZMYND11	chr10:180404-300659	A	SD	OK	16.6329	28.2004	0.761677	-2.71356	0.00665653	0.0467109	yes
XLOC_001506	XLOC_001506	ZMYND12	chr1:42895709-42922127	A	SD	OK	2.63103	6.0189	1.19387	-2.89726	0.00376439	0.0318911	yes
XLOC_011022	XLOC_011022	ZMYND15	chr17:4634722-4649410	A	SD	OK	0.803017	2.64454	1.71951	-2.82122	0.00478418	0.037931	yes
XLOC_002313	XLOC_002313	ZNF124	chr1:247285276-247335806	A	SD	OK	1.93506	4.34203	1.16599	-2.71293	0.00666919	0.0467674	yes
XLOC_016987	XLOC_016987	ZNF133	chr20:18268929-18297640	A	SD	OK	5.83999	10.1574	0.798499	-2.81104	0.00493809	0.0388023	yes
XLOC_013245	XLOC_013245	ZNF177,ZNF559,ZNF559-ZNF177	chr19:9434447-9517988	A	SD	OK	8.35103	12.1579	0.541864	-3.06779	0.00215645	0.0209677	yes
XLOC_004821	XLOC_004821	ZNF195	chr11:3365500-3400452	A	SD	OK	5.17333	10.0782	0.962072	-4.6317	3.62676e-06	0.000102977	yes
XLOC_023851	XLOC_023851	ZNF204P	chr6:27325601-27343153	A	SD	OK	2.29506	5.8072	1.33931	-3.0151	0.00256896	0.0240334	yes
XLOC_011689	XLOC_011689	ZNF232	chr17:5008735-5026397	A	SD	OK	5.78291	10.5296	0.864587	-2.9733	0.00294613	0.0266281	yes
XLOC_028082	XLOC_028082	ZNF251	chr8:145945975-145980970	A	SD	OK	3.43482	6.69796	0.963487	-3.36796	0.000757256	0.00910023	yes
XLOC_011114	XLOC_011114	ZNF286A	chr17:15602890-15624151	A	SD	OK	1.96341	3.74241	0.93061	-3.08618	0.00202748	0.0199142	yes
XLOC_000507	XLOC_000507	ZNF326	chr1:90460675-90494094	A	SD	OK	9.1325	15.3095	0.745343	-3.02448	0.00249064	0.0234235	yes
XLOC_017018	XLOC_017018	ZNF337	chr20:25615450-25677469	A	SD	OK	3.03353	9.61217	1.66387	-5.39642	6.79853e-08	2.99623e-06	yes
XLOC_017362	XLOC_017362	ZNF337	chr20:25615450-25677469	A	SD	OK	5.12175	10.8466	1.08253	-3.03889	0.00237452	0.0226535	yes
XLOC_022172	XLOC_022172	ZNF346	chr5:176449696-176498556	A	SD	OK	2.30604	5.82453	1.33673	-3.09413	0.00197392	0.0195166	yes
XLOC_003038	XLOC_003038	ZNF365	chr10:64133915-64431771	A	SD	OK	0.293002	2.06437	2.81672	-3.99653	6.42764e-05	0.00121897	yes
XLOC_006616	XLOC_006616	ZNF385A	chr12:54762915-54785083	A	SD	OK	5.83058	12.2392	1.0698	-2.77454	0.00552795	0.0415759	yes
XLOC_023263	XLOC_023263	ZNF391	chr6:27356523-27371774	A	SD	OK	2.19195	4.93043	1.1695	-4.68952	2.7385e-06	8.12848e-05	yes
XLOC_027755	XLOC_027755	ZNF395	chr8:28203101-28243977	A	SD	OK	3.1441	7.36173	1.2274	-2.95843	0.00309212	0.0275061	yes
XLOC_019552	XLOC_019552	ZNF445	chr3:44480936-44519693	A	SD	OK	3.53204	6.7001	0.923679	-4.0602	4.90301e-05	0.000973544	yes
XLOC_028598	XLOC_028598	ZNF462	chr9:109624416-109848716	A	SD	OK	4.52956	8.48913	0.906246	-3.50349	0.000459208	0.00604907	yes
XLOC_028604	XLOC_028604	ZNF483	chr9:114287446-114362135	A	SD	OK	3.11124	7.64516	1.29706	-4.68375	2.81671e-06	8.29051e-05	yes
XLOC_013285	XLOC_013285	ZNF491	chr19:11909341-11920279	A	SD	OK	0.680423	1.5962	1.23014	-3.2838	0.00102416	0.0116286	yes
XLOC_002316	XLOC_002316	ZNF496	chr1:247460720-247498696	A	SD	OK	2.80199	5.6717	1.01733	-3.36059	0.000777771	0.00927514	yes
XLOC_015999	XLOC_015999	ZNF514	chr2:95789170-95850064	A	SD	OK	2.08442	3.93117	0.915315	-3.45247	0.000555486	0.00708262	yes
XLOC_013160	XLOC_013160	ZNF554	chr19:2819871-2838780	A	SD	OK	1.56431	3.05709	0.966634	-3.01856	0.0025398	0.0238157	yes
XLOC_014347	XLOC_014347	ZNF573	chr19:38219533-38271116	A	SD	OK	2.68581	4.13221	0.621557	-2.85631	0.00428594	0.0350924	yes
XLOC_027232	XLOC_027232	ZNF596	chr8:156960-197339	A	SD	OK	1.45486	2.93459	1.01228	-3.40141	0.000670381	0.00823715	yes
XLOC_028618	XLOC_028618	ZNF618	chr9:116638561-116818875	A	SD	OK	1.29329	4.55571	1.81663	-8.16862	2.22045e-16	4.68907e-14	yes
XLOC_018930	XLOC_018930	ZNF620	chr3:40546991-40564242	A	SD	OK	1.00501	2.02415	1.01011	-2.80623	0.00501254	0.0391065	yes
XLOC_011782	XLOC_011782	ZNF624	chr17:16524047-16557167	A	SD	OK	0.594847	1.52899	1.36199	-3.09745	0.00195195	0.0193789	yes
XLOC_014688	XLOC_014688	ZNF667	chr19:56950536-56988895	A	SD	OK	2.30823	4.50973	0.966254	-3.27876	0.00104264	0.0118021	yes
XLOC_026562	XLOC_026562	ZNF680	chr7:63980254-64023505	A	SD	OK	12.4346	27.876	1.16467	-3.92748	8.58418e-05	0.00156078	yes
XLOC_027365	XLOC_027365	ZNF703	chr8:37552979-37557659	A	SD	OK	4.37458	16.9372	1.95298	-3.25016	0.00115341	0.0128593	yes
XLOC_027882	XLOC_027882	ZNF704	chr8:81540685-81787016	A	SD	OK	0.650379	2.61294	2.00632	-3.62281	0.000291421	0.00425035	yes
XLOC_029912	XLOC_029912	ZNF711	chrX:84498996-84528368	A	SD	OK	0.481603	1.4808	1.62046	-2.70508	0.0068287	0.0475243	yes
XLOC_025973	XLOC_025973	ZNF736	chr7:63767829-63815733	A	SD	OK	4.43401	15.0164	1.75986	-7.14674	8.88623e-13	1.06598e-10	yes
XLOC_018142	XLOC_018142	ZNF74	chr22:20748404-20763730	A	SD	OK	3.68749	6.86048	0.895669	-3.54369	0.000394572	0.00537578	yes
XLOC_026882	XLOC_026882	ZNF767	chr7:149239789-149321881	A	SD	OK	2.40717	4.82428	1.00298	-3.11908	0.00181414	0.0183157	yes
XLOC_010783	XLOC_010783	ZNF778	chr16:89268401-89305418	A	SD	OK	0.0602215	0.359662	2.57829	-2.89197	0.00382838	0.0322848	yes
XLOC_014381	XLOC_014381	ZNF780A	chr19:40574866-40596845	A	SD	OK	7.27492	10.3603	0.51006	-3.02044	0.00252406	0.02369	yes
XLOC_025823	XLOC_025823	ZNF815	chr7:5862716-5894066	A	SD	OK	0.478397	1.79894	1.91087	-4.15156	3.3022e-05	0.000702471	yes
XLOC_006320	XLOC_006320	ZNF84	chr12:133613877-133639892	A	SD	OK	7.76507	13.062	0.750299	-3.18795	0.00143287	0.0152486	yes
XLOC_026322	XLOC_026322	ZNF862	chr7:149535475-149564699	A	SD	OK	4.38791	7.9422	0.856005	-3.33195	0.000862395	0.0101353	yes
XLOC_017158	XLOC_017158	ZNFX1-AS1	chr20:47862438-47905795	A	SD	OK	31.703	62.5333	0.980006	-3.54898	0.000386727	0.0052938	yes
XLOC_018210	XLOC_018210	ZNRF3	chr22:29279754-29453610	A	SD	OK	2.16949	4.90123	1.17578	-2.70756	0.00677794	0.0472684	yes
XLOC_014710	XLOC_014710	ZSCAN18	chr19:58595203-58629793	A	SD	OK	16.3267	29.8905	0.87245	-3.75085	0.000176237	0.00285144	yes
XLOC_012881	XLOC_012881	ZSCAN30	chr18:32820993-32870201	A	SD	OK	6.19159	13.1339	1.08491	-4.06793	4.74336e-05	0.00094928	yes
XLOC_001532	XLOC_001532	ZSWIM5	chr1:45482075-45672250	A	SD	OK	0.320906	1.24985	1.96153	-3.27264	0.00106549	0.0120271	yes
XLOC_019819	XLOC_019819	ZXDC	chr3:126156298-126194799	A	SD	OK	7.07045	11.5992	0.714156	-2.92719	0.00342037	0.0296837	yes
XLOC_000403	XLOC_000403	ZYG11A	chr1:53308182-53360247	A	SD	OK	0.045333	0.739617	4.02815	-4.26816	1.97092e-05	0.00044644	yes
XLOC_026288	XLOC_026288	ZYX	chr7:143076135-143220540	A	SD	OK	21.6735	40.2351	0.892523	-3.36679	0.000760473	0.00912793	yes
XLOC_003197	XLOC_003197	-	chr10:100123141-100128797	A	SD	OK	0.595526	2.61567	2.13495	-2.79196	0.00523895	0.0401851	yes
XLOC_003728	XLOC_003728	-	chr10:120737767-120785726	A	SD	OK	0.166884	1.0622	2.67014	-3.87203	0.000107932	0.00188467	yes
XLOC_004015	XLOC_004015	-	chr10:124713978-124749907	A	SD	OK	0.101809	0.944386	3.21351	-2.92767	0.0034151	0.0296634	yes
XLOC_004033	XLOC_004033	-	chr10:131593564-131594908	A	SD	OK	0.0710436	0.640716	3.17291	-2.71373	0.00665305	0.0467027	yes
XLOC_003330	XLOC_003330	-	chr10:134197785-134201633	A	SD	OK	0.388352	2.10925	2.4413	-3.28354	0.00102512	0.0116286	yes
XLOC_004049	XLOC_004049	-	chr10:134202375-134210210	A	SD	OK	0.449469	1.74277	1.95509	-2.94144	0.00326692	0.0287084	yes
XLOC_004054	XLOC_004054	-	chr10:134336100-134338603	A	SD	OK	0.0534783	0.460615	3.10653	-3.10321	0.00191431	0.0190707	yes
XLOC_003856	XLOC_003856	-	chr10:42623530-42623811	A	SD	OK	0	6.03505	1.79769e+308	1.79769e+308	0.00655633	0.0461836	yes
XLOC_003020	XLOC_003020	-	chr10:52384668-52401153	A	SD	OK	0.602546	1.84221	1.61229	-4.98399	6.22875e-07	2.19992e-05	yes
XLOC_003025	XLOC_003025	-	chr10:54648961-54652903	A	SD	OK	0.04846	0.74068	3.93398	-4.27179	1.93913e-05	0.000440224	yes
XLOC_003026	XLOC_003026	-	chr10:54654798-54671110	A	SD	OK	0	0.410546	1.79769e+308	1.79769e+308	0.00450554	0.0365364	yes
XLOC_003886	XLOC_003886	-	chr10:54792984-54795091	A	SD	OK	0.0214827	0.71005	5.04668	-3.27033	0.00107423	0.0121122	yes
XLOC_003891	XLOC_003891	-	chr10:54811033-54812228	A	SD	OK	0	0.794413	1.79769e+308	1.79769e+308	0.00554347	0.0416233	yes
XLOC_003893	XLOC_003893	-	chr10:54850427-54852329	A	SD	OK	0.0721046	0.777718	3.43108	-3.43979	0.000582174	0.0073627	yes
XLOC_003896	XLOC_003896	-	chr10:54864632-54865462	A	SD	OK	0	0.923281	1.79769e+308	1.79769e+308	0.00655633	0.0461836	yes
XLOC_003899	XLOC_003899	-	chr10:54889319-54890418	A	SD	OK	0	1.10585	1.79769e+308	1.79769e+308	0.00486934	0.0383811	yes
XLOC_003900	XLOC_003900	-	chr10:54892674-54894225	A	SD	OK	0	0.825927	1.79769e+308	1.79769e+308	0.00461094	0.0370645	yes
XLOC_003901	XLOC_003901	-	chr10:54895181-54896977	A	SD	OK	0.0768239	0.755312	3.29745	-3.30012	0.000966435	0.011088	yes
XLOC_003903	XLOC_003903	-	chr10:54901800-54902979	A	SD	OK	0	0.926838	1.79769e+308	1.79769e+308	0.0051502	0.0398056	yes
XLOC_003906	XLOC_003906	-	chr10:54907194-54908549	A	SD	OK	0	0.863157	1.79769e+308	1.79769e+308	0.00486934	0.0383811	yes
XLOC_003907	XLOC_003907	-	chr10:54909751-54910575	A	SD	OK	0	1.2116	1.79769e+308	1.79769e+308	0.00558492	0.0417797	yes
XLOC_003908	XLOC_003908	-	chr10:54910720-54912363	A	SD	OK	0	0.590444	1.79769e+308	1.79769e+308	0.00533526	0.0406318	yes
XLOC_003909	XLOC_003909	-	chr10:54920703-54921959	A	SD	OK	0	1.1374	1.79769e+308	1.79769e+308	0.00447361	0.0363501	yes
XLOC_003911	XLOC_003911	-	chr10:54923864-54924687	A	SD	OK	0	0.886794	1.79769e+308	1.79769e+308	0.00708569	0.0487274	yes
XLOC_003912	XLOC_003912	-	chr10:54926165-54927866	A	SD	OK	0.0816111	0.685278	3.06985	-3.06522	0.00217507	0.0210881	yes
XLOC_003913	XLOC_003913	-	chr10:54930140-54932893	A	SD	OK	0.0321929	0.877613	4.76877	-4.14623	3.37997e-05	0.000713772	yes
XLOC_003915	XLOC_003915	-	chr10:54951645-54955077	A	SD	OK	0.0382178	1.5156	5.3095	-5.48951	4.03046e-08	1.87838e-06	yes
XLOC_003916	XLOC_003916	-	chr10:54991200-54992350	A	SD	OK	0.127801	4.68157	5.19502	-5.35365	8.61988e-08	3.6985e-06	yes
XLOC_003917	XLOC_003917	-	chr10:54998021-54998565	A	SD	OK	0.112833	4.74755	5.39492	-3.50133	0.000462946	0.00608469	yes
XLOC_003918	XLOC_003918	-	chr10:54998705-54998993	A	SD	OK	0.362535	8.49753	4.55085	-2.93866	0.00329631	0.02889	yes
XLOC_003919	XLOC_003919	-	chr10:54999046-54999284	A	SD	OK	0	9.27472	1.79769e+308	1.79769e+308	0.00708569	0.0487274	yes
XLOC_003920	XLOC_003920	-	chr10:55002769-55007615	A	SD	OK	0.328621	6.59351	4.32655	-6.58608	4.51597e-11	3.98053e-09	yes
XLOC_003942	XLOC_003942	-	chr10:65540227-65542075	A	SD	OK	0	0.32121	1.79769e+308	1.79769e+308	0.00715294	0.0488831	yes
XLOC_003946	XLOC_003946	-	chr10:70459123-70460519	A	SD	OK	0.0680144	0.662174	3.2833	-2.81198	0.00492369	0.0387492	yes
XLOC_003587	XLOC_003587	-	chr10:83632717-83634796	A	SD	OK	0.0368683	1.62246	5.45966	-3.61734	0.000297642	0.00432862	yes
XLOC_003115	XLOC_003115	-	chr10:84917710-84927772	A	SD	OK	0	0.593184	1.79769e+308	1.79769e+308	0.00468738	0.0374271	yes
XLOC_003968	XLOC_003968	-	chr10:85030347-85032445	A	SD	OK	0	0.372207	1.79769e+308	1.79769e+308	0.00593672	0.0435669	yes
XLOC_003969	XLOC_003969	-	chr10:85686821-85689652	A	SD	OK	0	0.392234	1.79769e+308	1.79769e+308	0.00473819	0.0376695	yes
XLOC_003979	XLOC_003979	-	chr10:95664839-95672603	A	SD	OK	0	0.595065	1.79769e+308	1.79769e+308	0.0049596	0.0388809	yes
XLOC_005681	XLOC_005681	-	chr11:102266982-102332753	A	SD	OK	0.0716924	1.11099	3.95388	-2.89956	0.00373685	0.0317108	yes
XLOC_002549	XLOC_002549	-	chr1:110519034-110520801	A	SD	OK	0	0.375214	1.79769e+308	1.79769e+308	0.00655633	0.0461836	yes
XLOC_005698	XLOC_005698	-	chr11:114309220-114340986	A	SD	OK	0.0612255	0.685724	3.48542	-4.20061	2.66195e-05	0.000582155	yes
XLOC_004183	XLOC_004183	-	chr11:11713166-11724020	A	SD	OK	0.530625	2.67693	2.33481	-3.20425	0.00135413	0.0146179	yes
XLOC_005741	XLOC_005741	-	chr11:129608307-129610605	A	SD	OK	0.0390972	0.364995	3.22274	-2.75945	0.00578994	0.0429019	yes
XLOC_005515	XLOC_005515	-	chr11:22679015-22681034	A	SD	OK	0.0225087	0.452983	4.3309	-2.79407	0.00520489	0.0400451	yes
XLOC_004959	XLOC_004959	-	chr11:23333554-23362964	A	SD	OK	0.17027	0.927876	2.44611	-3.05502	0.00225048	0.0216844	yes
XLOC_004223	XLOC_004223	-	chr11:23547984-23753303	A	SD	OK	0.696092	3.66949	2.39823	-4.56707	4.94586e-06	0.000134587	yes
XLOC_005541	XLOC_005541	-	chr11:23764497-23765954	A	SD	OK	0.0323872	0.583639	4.17158	-2.68842	0.00717912	0.0489451	yes
XLOC_005542	XLOC_005542	-	chr11:23766098-23768103	A	SD	OK	0	0.505382	1.79769e+308	1.79769e+308	0.0051502	0.0398056	yes
XLOC_005559	XLOC_005559	-	chr11:25109108-25112523	A	SD	OK	0.128061	0.743438	2.53738	-3.04129	0.00235568	0.0225268	yes
XLOC_005564	XLOC_005564	-	chr11:34379989-34382040	A	SD	OK	0.0442489	0.5724	3.69331	-3.17983	0.00147361	0.015584	yes
XLOC_005573	XLOC_005573	-	chr11:38017522-38019144	A	SD	OK	0.0573808	0.51646	3.17002	-2.71126	0.0067029	0.0469064	yes
XLOC_002591	XLOC_002591	-	chr1:142647351-142721289	A	SD	OK	4.52364	14.8907	1.71885	-2.9195	0.00350593	0.0302836	yes
XLOC_002598	XLOC_002598	-	chr1:142795268-142796630	A	SD	OK	2.65914	16.6605	2.6474	-4.07282	4.64469e-05	0.000933219	yes
XLOC_002599	XLOC_002599	-	chr1:142796848-142800469	A	SD	OK	1.15532	4.91907	2.09009	-3.22206	0.00127274	0.0139021	yes
XLOC_002609	XLOC_002609	-	chr1:142838479-142840145	A	SD	OK	5.4294	24.2643	2.15997	-3.64501	0.000267377	0.00395949	yes
XLOC_002610	XLOC_002610	-	chr1:143195546-143196395	A	SD	OK	1.6447	9.56512	2.53996	-3.44392	0.000573336	0.00727818	yes
XLOC_002613	XLOC_002613	-	chr1:143209416-143209876	A	SD	OK	2.63163	14.5903	2.47098	-3.18342	0.00145548	0.0154396	yes
XLOC_001782	XLOC_001782	-	chr1:143213137-143235316	A	SD	OK	1.65572	13.0413	2.97756	-4.08753	4.35998e-05	0.000886559	yes
XLOC_000637	XLOC_000637	-	chr1:143355035-143392113	A	SD	OK	2.44606	7.09209	1.53575	-3.93797	8.21722e-05	0.0015035	yes
XLOC_002631	XLOC_002631	-	chr1:145200345-145202133	A	SD	OK	0.258066	1.37013	2.4085	-2.88467	0.00391827	0.0328244	yes
XLOC_004831	XLOC_004831	-	chr11:4681165-4699455	A	SD	OK	0.0791796	0.704833	3.15408	-3.03007	0.002445	0.0231623	yes
XLOC_001817	XLOC_001817	-	chr1:148676877-148679434	A	SD	OK	0.0638562	0.595383	3.22092	-3.97155	7.14075e-05	0.00133056	yes
XLOC_005598	XLOC_005598	-	chr11:49158999-49160625	A	SD	OK	2.48918	14.7091	2.56296	-3.98448	6.76268e-05	0.00126944	yes
XLOC_002666	XLOC_002666	-	chr1:150022469-150117505	A	SD	OK	0.0436343	0.564538	3.69353	-2.70265	0.00687884	0.047824	yes
XLOC_002677	XLOC_002677	-	chr1:156054229-156056166	A	SD	OK	0.0235571	0.491163	4.38197	-2.82818	0.00468134	0.0374271	yes
XLOC_002678	XLOC_002678	-	chr1:156059850-156061199	A	SD	OK	0.106111	0.71451	2.75138	-2.73095	0.00631528	0.0453202	yes
XLOC_002680	XLOC_002680	-	chr1:156073421-156074686	A	SD	OK	0	0.52268	1.79769e+308	1.79769e+308	0.00708569	0.0487274	yes
XLOC_002681	XLOC_002681	-	chr1:156076508-156077520	A	SD	OK	0	0.647302	1.79769e+308	1.79769e+308	0.00715294	0.0488831	yes
XLOC_002689	XLOC_002689	-	chr1:156729364-156730820	A	SD	OK	0.064825	0.630828	3.28262	-2.81141	0.00493255	0.0387974	yes
XLOC_002695	XLOC_002695	-	chr1:159952756-159954287	A	SD	OK	0.0612357	0.595586	3.28186	-2.81076	0.00494254	0.038816	yes
XLOC_005165	XLOC_005165	-	chr11:65573778-65585695	A	SD	OK	0.278932	2.12996	2.93284	-3.7708	0.000162727	0.0026799	yes
XLOC_005626	XLOC_005626	-	chr11:65573778-65585695	A	SD	OK	0.134737	0.752235	2.48104	-3.20392	0.00135572	0.0146272	yes
XLOC_005627	XLOC_005627	-	chr11:65573778-65585695	A	SD	OK	0.221939	1.16292	2.38952	-2.87029	0.00410091	0.0339477	yes
XLOC_000871	XLOC_000871	-	chr1:168773296-168839433	A	SD	OK	0	0.377755	1.79769e+308	1.79769e+308	0.00636904	0.0454806	yes
XLOC_005661	XLOC_005661	-	chr11:76092354-76101237	A	SD	OK	1.12417	4.19961	1.90139	-3.28388	0.00102388	0.0116286	yes
XLOC_002082	XLOC_002082	-	chr1:180916619-180924638	A	SD	OK	0.313897	0.916897	1.54647	-3.34352	0.00082723	0.00977868	yes
XLOC_002720	XLOC_002720	-	chr1:180925568-180927001	A	SD	OK	0.132023	0.73767	2.48218	-2.71386	0.00665052	0.0467011	yes
XLOC_002721	XLOC_002721	-	chr1:180934143-180935755	A	SD	OK	0.0288903	0.644909	4.48044	-2.89357	0.00380889	0.0321606	yes
XLOC_002723	XLOC_002723	-	chr1:181066527-181068414	A	SD	OK	0.0242456	0.470752	4.27917	-2.7599	0.00578199	0.0428732	yes
XLOC_004621	XLOC_004621	-	chr11:94964694-94967437	A	SD	OK	0.306708	1.50694	2.29669	-3.4625	0.000535188	0.00686701	yes
XLOC_002744	XLOC_002744	-	chr1:201083094-201083954	A	SD	OK	0.121348	1.58766	3.70968	-3.19392	0.00140353	0.0149806	yes
XLOC_002750	XLOC_002750	-	chr1:203285940-203287589	A	SD	OK	0	0.527189	1.79769e+308	1.79769e+308	0.00558492	0.0417797	yes
XLOC_002394	XLOC_002394	-	chr1:20534723-20536827	A	SD	OK	0	0.463802	1.79769e+308	1.79769e+308	0.00518751	0.0399417	yes
XLOC_001345	XLOC_001345	-	chr1:20536937-20539064	A	SD	OK	0	0.408244	1.79769e+308	1.79769e+308	0.00593672	0.0435669	yes
XLOC_002395	XLOC_002395	-	chr1:20581857-20583255	A	SD	OK	0	1.12628	1.79769e+308	1.79769e+308	0.00421987	0.0347338	yes
XLOC_002770	XLOC_002770	-	chr1:208139374-208141282	A	SD	OK	0.0958064	0.602781	2.65344	-2.91328	0.00357658	0.0307238	yes
XLOC_007168	XLOC_007168	-	chr12:111153943-111155253	A	SD	OK	0.146349	1.08263	2.88706	-3.17867	0.0014795	0.0156219	yes
XLOC_002773	XLOC_002773	-	chr1:211554819-211555929	A	SD	OK	0.133277	0.867692	2.70276	-2.68084	0.00734372	0.0498591	yes
XLOC_007195	XLOC_007195	-	chr12:131354655-131356423	A	SD	OK	0.0781755	0.524967	2.74744	-2.72703	0.00639065	0.045569	yes
XLOC_002781	XLOC_002781	-	chr1:214450796-214452772	A	SD	OK	0.0691396	0.596417	3.10874	-3.10542	0.00190012	0.0189853	yes
XLOC_002224	XLOC_002224	-	chr1:223266292-223267748	A	SD	OK	0	0.417444	1.79769e+308	1.79769e+308	0.00708569	0.0487274	yes
XLOC_002828	XLOC_002828	-	chr1:226308087-226309171	A	SD	OK	0	0.694466	1.79769e+308	1.79769e+308	0.00634699	0.0454191	yes
XLOC_002836	XLOC_002836	-	chr1:228137698-228139413	A	SD	OK	0.0808685	0.737192	3.18839	-3.18711	0.00143703	0.0152849	yes
XLOC_002279	XLOC_002279	-	chr1:235093011-235099574	A	SD	OK	0.351996	1.6612	2.2386	-3.64577	0.000266596	0.0039537	yes
XLOC_002406	XLOC_002406	-	chr1:23879417-23881440	A	SD	OK	0.0673798	0.645707	3.26049	-3.26345	0.00110066	0.0123394	yes
XLOC_002870	XLOC_002870	-	chr1:247501702-247505375	A	SD	OK	0.130473	0.679893	2.38155	-2.8605	0.00422979	0.0347872	yes
XLOC_006609	XLOC_006609	-	chr12:54329033-54332560	A	SD	OK	0.707516	4.80291	2.76307	-4.6845	2.80648e-06	8.29051e-05	yes
XLOC_006722	XLOC_006722	-	chr12:79104716-79112281	A	SD	OK	0.0270144	0.873251	5.01459	-5.13907	2.76105e-07	1.07026e-05	yes
XLOC_007108	XLOC_007108	-	chr12:79112562-79118313	A	SD	OK	0	0.926339	1.79769e+308	1.79769e+308	0.00155852	0.0163118	yes
XLOC_007149	XLOC_007149	-	chr12:89761508-89765319	A	SD	OK	0.205395	1.11996	2.44698	-3.15594	0.00159979	0.0166151	yes
XLOC_007737	XLOC_007737	-	chr13:100631206-100632860	A	SD	OK	0.533312	3.19275	2.58175	-3.35791	0.000785335	0.00934885	yes
XLOC_007594	XLOC_007594	-	chr13:113257114-113261234	A	SD	OK	0.162051	1.39091	3.10151	-4.98356	6.24238e-07	2.2009e-05	yes
XLOC_007746	XLOC_007746	-	chr13:113548651-113755082	A	SD	OK	0.202226	1.16555	2.52697	-2.68902	0.00716616	0.0489285	yes
XLOC_007753	XLOC_007753	-	chr13:114630395-114631941	A	SD	OK	0.060565	0.807154	3.73629	-3.21831	0.00128948	0.014032	yes
XLOC_000249	XLOC_000249	-	chr1:31297007-31307293	A	SD	OK	0.363057	1.47396	2.02143	-2.87233	0.00407457	0.0337924	yes
XLOC_007400	XLOC_007400	-	chr13:19520460-19565495	A	SD	OK	0.983551	2.09915	1.09373	-2.7504	0.00595229	0.0436264	yes
XLOC_007659	XLOC_007659	-	chr13:47762513-47763400	A	SD	OK	0	0.805539	1.79769e+308	1.79769e+308	0.00708569	0.0487274	yes
XLOC_007680	XLOC_007680	-	chr13:62896140-62897814	A	SD	OK	0.0276942	0.617992	4.47993	-2.89324	0.00381285	0.0321806	yes
XLOC_008813	XLOC_008813	-	chr14:105554707-105555708	A	SD	OK	0.201194	1.16634	2.53533	-2.77727	0.00548178	0.0413642	yes
XLOC_008530	XLOC_008530	-	chr14:105881690-105886114	A	SD	OK	3.12709	6.21903	0.99187	-2.83738	0.00454859	0.0367824	yes
XLOC_008568	XLOC_008568	-	chr14:24982665-24984010	A	SD	OK	0	0.691375	1.79769e+308	1.79769e+308	0.00554347	0.0416233	yes
XLOC_008569	XLOC_008569	-	chr14:24985586-24988660	A	SD	OK	0.114506	0.677352	2.56449	-2.97524	0.00292761	0.0265308	yes
XLOC_008280	XLOC_008280	-	chr14:30437507-30471633	A	SD	OK	1.35006	4.06496	1.59022	-3.64752	0.000264788	0.00393551	yes
XLOC_008648	XLOC_008648	-	chr14:38778257-38781211	A	SD	OK	0.0298632	0.631786	4.40299	-3.8152	0.000136075	0.00228744	yes
XLOC_008649	XLOC_008649	-	chr14:38854360-38855764	A	SD	OK	0	0.633452	1.79769e+308	1.79769e+308	0.00558492	0.0417797	yes
XLOC_008712	XLOC_008712	-	chr14:55963559-55966208	A	SD	OK	0.0838675	0.517532	2.62546	-2.78991	0.0052723	0.0403095	yes
XLOC_008732	XLOC_008732	-	chr14:64845073-64846321	A	SD	OK	0.0387042	0.922378	4.5748	-2.95621	0.00311442	0.0276682	yes
XLOC_007969	XLOC_007969	-	chr14:74254069-74271193	A	SD	OK	0.332978	1.42709	2.09958	-2.83716	0.00455166	0.0367926	yes
XLOC_008753	XLOC_008753	-	chr14:75890382-75893940	A	SD	OK	0.147175	0.931605	2.66219	-3.28115	0.00103384	0.011709	yes
XLOC_008755	XLOC_008755	-	chr14:77506317-77508084	A	SD	OK	0.0260749	0.769189	4.88261	-3.16097	0.00157246	0.0164152	yes
XLOC_008779	XLOC_008779	-	chr14:95156126-95159086	A	SD	OK	0	0.587678	1.79769e+308	1.79769e+308	0.00388809	0.0326255	yes
XLOC_008044	XLOC_008044	-	chr14:95236551-95241191	A	SD	OK	0.779298	2.87192	1.88177	-4.46663	7.94609e-06	0.000205473	yes
XLOC_008782	XLOC_008782	-	chr14:96099700-96101053	A	SD	OK	0	0.534042	1.79769e+308	1.79769e+308	0.00634699	0.0454191	yes
XLOC_009844	XLOC_009844	-	chr15:102407024-102408180	A	SD	OK	0.254036	1.68348	2.72834	-3.02377	0.00249646	0.0234526	yes
XLOC_009845	XLOC_009845	-	chr15:102408249-102412663	A	SD	OK	0.107658	1.4367	3.73823	-4.67963	2.87395e-06	8.41959e-05	yes
XLOC_009846	XLOC_009846	-	chr15:102412893-102414836	A	SD	OK	0.187816	1.92418	3.35685	-3.95687	7.59397e-05	0.00140468	yes
XLOC_009847	XLOC_009847	-	chr15:102414916-102416211	A	SD	OK	0.111234	1.92698	4.11468	-4.16059	3.17427e-05	0.000679536	yes
XLOC_009848	XLOC_009848	-	chr15:102443927-102445050	A	SD	OK	0.0876309	1.96476	4.48677	-3.88999	0.000100249	0.00177343	yes
XLOC_009849	XLOC_009849	-	chr15:102445127-102445861	A	SD	OK	0.0743857	1.35721	4.18948	-2.69995	0.00693494	0.048115	yes
XLOC_009646	XLOC_009646	-	chr15:23674513-23677762	A	SD	OK	0.080988	0.599956	2.88908	-3.21012	0.00132682	0.0143796	yes
XLOC_009670	XLOC_009670	-	chr15:31508787-31510105	A	SD	OK	0.0363308	0.970088	4.73885	-3.06628	0.00216739	0.021064	yes
XLOC_009430	XLOC_009430	-	chr15:60505932-60515601	A	SD	OK	0.1403	1.92316	3.77689	-5.56085	2.68467e-08	1.30833e-06	yes
XLOC_009758	XLOC_009758	-	chr15:69822016-69822952	A	SD	OK	0	0.752734	1.79769e+308	1.79769e+308	0.00708569	0.0487274	yes
XLOC_009094	XLOC_009094	-	chr15:69884425-69996681	A	SD	OK	0.0459029	0.899552	4.29255	-6.18092	6.37279e-10	4.45502e-08	yes
XLOC_009765	XLOC_009765	-	chr15:69884425-69996681	A	SD	OK	0	1.08819	1.79769e+308	1.79769e+308	0.00634699	0.0454191	yes
XLOC_009767	XLOC_009767	-	chr15:70391453-70391896	A	SD	OK	0.310984	2.78834	3.16449	-2.70409	0.00684917	0.0476504	yes
XLOC_009822	XLOC_009822	-	chr15:90910181-90912053	A	SD	OK	0.171221	0.949892	2.4719	-2.83301	0.00461124	0.0370645	yes
XLOC_009842	XLOC_009842	-	chr15:99572716-99574248	A	SD	OK	0.122381	0.705354	2.52697	-2.76811	0.00563829	0.0420918	yes
XLOC_010475	XLOC_010475	-	chr16:15198177-15225605	A	SD	OK	6.71678	15.1498	1.17345	-3.57728	0.000347183	0.00488441	yes
XLOC_010869	XLOC_010869	-	chr16:29279050-29281883	A	SD	OK	0.109282	0.705487	2.69056	-3.09404	0.00197448	0.0195166	yes
XLOC_010870	XLOC_010870	-	chr16:29282248-29285251	A	SD	OK	0.0733638	0.704962	3.2644	-3.50023	0.000464852	0.00610359	yes
XLOC_010554	XLOC_010554	-	chr16:30022943-30024213	A	SD	OK	0.639483	2.21233	1.79059	-2.751	0.0059413	0.0435774	yes
XLOC_010889	XLOC_010889	-	chr16:33045122-33045445	A	SD	OK	0	4.95699	1.79769e+308	1.79769e+308	0.00604501	0.0439722	yes
XLOC_010891	XLOC_010891	-	chr16:33837550-33837838	A	SD	OK	0.362535	18.4113	5.66633	-3.68102	0.000232305	0.00354366	yes
XLOC_010892	XLOC_010892	-	chr16:33941641-33943319	A	SD	OK	0.0276204	0.656252	4.57044	-2.95349	0.00314202	0.0278617	yes
XLOC_010901	XLOC_010901	-	chr16:50678361-50680645	A	SD	OK	0.0393569	0.508754	3.69228	-3.17894	0.00147813	0.0156155	yes
XLOC_010907	XLOC_010907	-	chr16:54317054-54333079	A	SD	OK	1.10968	4.27763	1.94667	-2.92066	0.00349286	0.0301965	yes
XLOC_010627	XLOC_010627	-	chr16:54885563-54930094	A	SD	OK	0.38306	2.20461	2.52488	-4.90576	9.30664e-07	3.13411e-05	yes
XLOC_009851	XLOC_009851	-	chr16:72908-75231	A	SD	OK	1.12024	4.28159	1.93434	-3.23476	0.00121745	0.0134138	yes
XLOC_010771	XLOC_010771	-	chr16:88293836-88298731	A	SD	OK	0.176004	0.724189	2.04075	-2.88187	0.0039532	0.0330351	yes
XLOC_010979	XLOC_010979	-	chr16:88858495-88860119	A	SD	OK	0	0.474481	1.79769e+308	1.79769e+308	0.00604501	0.0439722	yes
XLOC_012341	XLOC_012341	-	chr17:1533176-1534146	A	SD	OK	0.0522634	1.09892	4.39415	-2.83604	0.00456768	0.036878	yes
XLOC_012395	XLOC_012395	-	chr17:21177545-21179065	A	SD	OK	0.0617371	1.33446	4.43397	-3.84258	0.000121749	0.00208112	yes
XLOC_012398	XLOC_012398	-	chr17:21797671-21801981	A	SD	OK	0.130433	0.596367	2.19289	-2.69792	0.00697739	0.0483599	yes
XLOC_012399	XLOC_012399	-	chr17:21806592-21808550	A	SD	OK	0.0931175	0.635955	2.7718	-3.0473	0.00230908	0.0221229	yes
XLOC_012400	XLOC_012400	-	chr17:21816692-21817494	A	SD	OK	0.132599	1.25505	3.2426	-2.77645	0.00549559	0.0413864	yes
XLOC_012401	XLOC_012401	-	chr17:21817572-21818989	A	SD	OK	0	0.458009	1.79769e+308	1.79769e+308	0.00708569	0.0487274	yes
XLOC_012403	XLOC_012403	-	chr17:25273706-25274277	A	SD	OK	0.105115	2.01285	4.2592	-2.74664	0.00602091	0.0439722	yes
XLOC_011820	XLOC_011820	-	chr17:25276362-25286275	A	SD	OK	3.39846	33.4331	3.29832	-6.10927	1.00089e-09	6.7189e-08	yes
XLOC_012427	XLOC_012427	-	chr17:34240461-34242087	A	SD	OK	0.0286112	0.535624	4.22657	-2.72559	0.00641861	0.0457058	yes
XLOC_012447	XLOC_012447	-	chr17:37913982-37918943	A	SD	OK	0.0606772	0.794246	3.71036	-4.35644	1.32194e-05	0.000317909	yes
XLOC_012346	XLOC_012346	-	chr17:3883947-3885563	A	SD	OK	0	0.47714	1.79769e+308	1.79769e+308	0.00604501	0.0439722	yes
XLOC_011998	XLOC_011998	-	chr17:40190255-40202606	A	SD	OK	0.794349	3.20247	2.01134	-4.05848	4.93941e-05	0.000979811	yes
XLOC_012456	XLOC_012456	-	chr17:40207288-40209013	A	SD	OK	0.0803463	0.539659	2.74775	-2.72734	0.00638477	0.0455448	yes
XLOC_012480	XLOC_012480	-	chr17:44345368-44347484	A	SD	OK	0.21383	1.30592	2.61053	-3.13369	0.00172625	0.0176051	yes
XLOC_011423	XLOC_011423	-	chr17:48986909-48990655	A	SD	OK	0.147926	1.2805	3.11377	-4.39626	1.1013e-05	0.00027261	yes
XLOC_011424	XLOC_011424	-	chr17:48991704-49000911	A	SD	OK	0.148994	1.2767	3.09909	-6.05998	1.36142e-09	8.84617e-08	yes
XLOC_011571	XLOC_011571	-	chr17:76837042-76843005	A	SD	OK	1.63165	4.09716	1.32829	-2.7753	0.00551501	0.0415018	yes
XLOC_011578	XLOC_011578	-	chr17:77789633-77805786	A	SD	OK	1.47243	3.14935	1.09685	-3.219	0.00128637	0.0140057	yes
XLOC_012592	XLOC_012592	-	chr17:79320232-79321840	A	SD	OK	0.231768	1.21	2.38426	-2.75801	0.00581542	0.0430435	yes
XLOC_012293	XLOC_012293	-	chr17:79361969-79367852	A	SD	OK	0.961779	3.31938	1.78714	-3.40792	0.00065461	0.00808216	yes
XLOC_012597	XLOC_012597	-	chr17:79480068-79481427	A	SD	OK	0.105214	0.759006	2.85079	-2.83577	0.00457152	0.0368796	yes
XLOC_012604	XLOC_012604	-	chr17:80311003-80313762	A	SD	OK	0.17665	1.31335	2.89428	-3.51696	0.000436523	0.00581447	yes
XLOC_012996	XLOC_012996	-	chr18:12099101-12107487	A	SD	OK	0	0.805829	1.79769e+308	1.79769e+308	0.00715294	0.0488831	yes
XLOC_012998	XLOC_012998	-	chr18:12213279-12214613	A	SD	OK	0	0.491195	1.79769e+308	1.79769e+308	0.00708569	0.0487274	yes
XLOC_013026	XLOC_013026	-	chr18:30435228-30435400	A	SD	OK	6.5771	52.8924	3.00754	-2.9852	0.00283393	0.0259965	yes
XLOC_013032	XLOC_013032	-	chr18:34370037-34370643	A	SD	OK	0.0965515	2.34072	4.59951	-2.97218	0.0029569	0.0266779	yes
XLOC_013041	XLOC_013041	-	chr18:45680480-45681716	A	SD	OK	0.0782851	0.79159	3.33794	-2.86025	0.00423309	0.0348003	yes
XLOC_013043	XLOC_013043	-	chr18:45684194-45687999	A	SD	OK	0.0914377	0.761528	3.05804	-3.58064	0.000342758	0.00483223	yes
XLOC_013083	XLOC_013083	-	chr18:65139093-65140650	A	SD	OK	0.120165	0.670828	2.48093	-2.71248	0.00667812	0.0467976	yes
XLOC_013097	XLOC_013097	-	chr18:73878073-73880567	A	SD	OK	0	0.578016	1.79769e+308	1.79769e+308	0.00428272	0.0350803	yes
XLOC_013098	XLOC_013098	-	chr18:73907165-73909120	A	SD	OK	0.0466373	0.653799	3.80929	-3.28358	0.00102499	0.0116286	yes
XLOC_012975	XLOC_012975	-	chr18:75683251-75695460	A	SD	OK	0.46543	1.97705	2.08671	-4.3493	1.36575e-05	0.000327668	yes
XLOC_013107	XLOC_013107	-	chr18:75703668-75705658	A	SD	OK	0.0457372	0.493151	3.43059	-2.9444	0.00323584	0.0284723	yes
XLOC_013136	XLOC_013136	-	chr19:1238063-1240187	A	SD	OK	0.223292	1.21986	2.44971	-3.11141	0.00186197	0.01865	yes
XLOC_001673	XLOC_001673	-	chr1:91295496-91317204	A	SD	OK	0.326031	1.6363	2.32735	-3.04697	0.00231157	0.0221363	yes
XLOC_014268	XLOC_014268	-	chr19:21636889-21647017	A	SD	OK	0.0973581	0.936372	3.26571	-2.98374	0.00284753	0.0260741	yes
XLOC_002374	XLOC_002374	-	chr1:9226159-9230323	A	SD	OK	0.135209	0.625718	2.21032	-2.72081	0.00651219	0.0461452	yes
XLOC_002375	XLOC_002375	-	chr1:9233762-9235002	A	SD	OK	0.155981	0.901233	2.53053	-2.77201	0.00557119	0.0417797	yes
XLOC_000070	XLOC_000070	-	chr1:9239066-9246995	A	SD	OK	0.474813	1.41488	1.57525	-2.97428	0.00293676	0.0265671	yes
XLOC_013996	XLOC_013996	-	chr19:2490697-2493310	A	SD	OK	0.136006	1.00412	2.88419	-3.59812	0.000320522	0.00461174	yes
XLOC_014736	XLOC_014736	-	chr19:2493394-2494798	A	SD	OK	0.168928	1.19381	2.8211	-3.00709	0.00263759	0.0245396	yes
XLOC_014306	XLOC_014306	-	chr19:35414116-35417716	A	SD	OK	1.61974	4.24041	1.38844	-2.86696	0.00414438	0.0342655	yes
XLOC_014834	XLOC_014834	-	chr19:36746359-36747775	A	SD	OK	0.100375	0.965014	3.26514	-3.2681	0.00108271	0.0121808	yes
XLOC_014842	XLOC_014842	-	chr19:38148488-38149957	A	SD	OK	0.0962596	0.670677	2.80062	-2.78252	0.00539384	0.0409855	yes
XLOC_014848	XLOC_014848	-	chr19:39728245-39728645	A	SD	OK	0	2.51045	1.79769e+308	1.79769e+308	0.00715294	0.0488831	yes
XLOC_014908	XLOC_014908	-	chr19:56165162-56249768	A	SD	OK	1.04338	5.3174	2.34945	-3.54737	0.000389096	0.00531905	yes
XLOC_000013	XLOC_000013	-	chr1:996400-1004711	A	SD	OK	2.23412	5.79783	1.37581	-2.78621	0.00533276	0.0406318	yes
XLOC_017588	XLOC_017588	-	chr20:21482316-21484125	A	SD	OK	0.0762122	0.639606	3.06909	-3.06446	0.0021806	0.0211013	yes
XLOC_017643	XLOC_017643	-	chr20:50003506-50004880	A	SD	OK	0	0.649482	1.79769e+308	1.79769e+308	0.00558492	0.0417797	yes
XLOC_017510	XLOC_017510	-	chr20:56063025-56070431	A	SD	OK	0.134794	1.29911	3.26869	-4.13288	3.58246e-05	0.000751057	yes
XLOC_017211	XLOC_017211	-	chr20:60803241-60811358	A	SD	OK	0.792908	2.46619	1.63706	-3.14351	0.00166934	0.0171964	yes
XLOC_017534	XLOC_017534	-	chr20:61192075-61200428	A	SD	OK	0.03561	1.10946	4.96144	-4.31671	1.5837e-05	0.000369463	yes
XLOC_017994	XLOC_017994	-	chr21:11116748-11117596	A	SD	OK	0.123516	1.14063	3.20706	-2.7435	0.00607873	0.0441857	yes
XLOC_017995	XLOC_017995	-	chr21:11122585-11123401	A	SD	OK	0.194545	1.41582	2.86347	-2.84838	0.00439424	0.0358633	yes
XLOC_018001	XLOC_018001	-	chr21:14524586-14524865	A	SD	OK	0.391684	21.8302	5.80049	-3.77082	0.000162712	0.0026799	yes
XLOC_016620	XLOC_016620	-	chr2:118771802-118772837	A	SD	OK	0.096613	1.08451	3.48868	-2.99494	0.00274502	0.0253184	yes
XLOC_018036	XLOC_018036	-	chr21:29751880-29754352	A	SD	OK	0	0.389057	1.79769e+308	1.79769e+308	0.00518751	0.0399417	yes
XLOC_018038	XLOC_018038	-	chr21:29757916-29758796	A	SD	OK	0	0.770868	1.79769e+308	1.79769e+308	0.00715294	0.0488831	yes
XLOC_018041	XLOC_018041	-	chr21:29810864-29813106	A	SD	OK	0.0602358	0.620107	3.36382	-3.36956	0.000752871	0.00906351	yes
XLOC_017846	XLOC_017846	-	chr21:29813180-29900026	A	SD	OK	0.125217	1.03208	3.04306	-5.08869	3.60541e-07	1.35357e-05	yes
XLOC_018046	XLOC_018046	-	chr21:30669239-30670523	A	SD	OK	0	0.567679	1.79769e+308	1.79769e+308	0.00634699	0.0454191	yes
XLOC_016125	XLOC_016125	-	chr2:131592509-131594348	A	SD	OK	0.113478	0.859953	2.92185	-3.21698	0.00129549	0.0140822	yes
XLOC_016662	XLOC_016662	-	chr2:133103192-133104871	A	SD	OK	0.220816	2.18552	3.30706	-3.89361	9.87636e-05	0.00175588	yes
XLOC_018060	XLOC_018060	-	chr21:35268407-35270648	A	SD	OK	0.100442	0.807975	3.00795	-3.21354	0.00131107	0.0142364	yes
XLOC_018075	XLOC_018075	-	chr21:43477368-43478951	A	SD	OK	0	0.573376	1.79769e+308	1.79769e+308	0.00554347	0.0416233	yes
XLOC_018107	XLOC_018107	-	chr21:46964956-46967211	A	SD	OK	0.0798121	0.745179	3.22291	-3.56799	0.000359728	0.00501221	yes
XLOC_017805	XLOC_017805	-	chr21:47010680-47017380	A	SD	OK	0.192063	1.23476	2.68457	-2.97526	0.00292739	0.0265308	yes
XLOC_018110	XLOC_018110	-	chr21:47017445-47021296	A	SD	OK	0.090293	0.703449	2.96176	-3.46124	0.00053769	0.00689474	yes
XLOC_016729	XLOC_016729	-	chr2:176869880-176871444	A	SD	OK	0.089669	0.688944	2.9417	-2.93174	0.00337066	0.0293655	yes
XLOC_016489	XLOC_016489	-	chr2:18058459-18059619	A	SD	OK	0	0.762068	1.79769e+308	1.79769e+308	0.00577864	0.0428651	yes
XLOC_016247	XLOC_016247	-	chr2:181401187-181449791	A	SD	OK	1.12912	2.30489	1.02951	-4.04232	5.29259e-05	0.00103468	yes
XLOC_016259	XLOC_016259	-	chr2:188430305-188461651	A	SD	OK	0.660121	2.511	1.92746	-3.68362	0.000229941	0.00351289	yes
XLOC_016794	XLOC_016794	-	chr2:188430305-188461651	A	SD	OK	0.952678	8.9281	3.22829	-3.80668	0.000140845	0.00235785	yes
XLOC_016795	XLOC_016795	-	chr2:188430305-188461651	A	SD	OK	1.87818	8.82351	2.23202	-3.37823	0.00072954	0.00882338	yes
XLOC_016803	XLOC_016803	-	chr2:188461955-188726235	A	SD	OK	0.206144	0.769825	1.90088	-3.47605	0.000508854	0.0065959	yes
XLOC_016806	XLOC_016806	-	chr2:188461955-188726235	A	SD	OK	0.112955	0.722179	2.67661	-3.13367	0.00172633	0.0176051	yes
XLOC_016807	XLOC_016807	-	chr2:188461955-188726235	A	SD	OK	0.308684	1.33189	2.10927	-2.98319	0.00285263	0.0260893	yes
XLOC_016817	XLOC_016817	-	chr2:188461955-188726235	A	SD	OK	0.199666	0.950646	2.25132	-2.86547	0.00416395	0.0343852	yes
XLOC_016818	XLOC_016818	-	chr2:188461955-188726235	A	SD	OK	0.310186	1.3267	2.09664	-3.03634	0.00239469	0.0228245	yes
XLOC_016819	XLOC_016819	-	chr2:188461955-188726235	A	SD	OK	0.153036	0.675356	2.14178	-2.74018	0.00614054	0.0444756	yes
XLOC_016826	XLOC_016826	-	chr2:189486530-189489129	A	SD	OK	0.0684788	0.638835	3.22171	-3.56667	0.000361548	0.00502735	yes
XLOC_016827	XLOC_016827	-	chr2:189491737-189493939	A	SD	OK	0.0614253	0.441227	2.84462	-2.82963	0.00466017	0.0373422	yes
XLOC_017977	XLOC_017977	-	chr21:9440996-9480190	A	SD	OK	0.546831	5.37184	3.29625	-4.53215	5.83862e-06	0.000157822	yes
XLOC_017670	XLOC_017670	-	chr21:9711591-9769686	A	SD	OK	1.46267	3.89404	1.41266	-3.36284	0.00077145	0.00921603	yes
XLOC_017816	XLOC_017816	-	chr21:9865438-9881944	A	SD	OK	0.531836	2.91969	2.45676	-2.94008	0.0032813	0.0287848	yes
XLOC_017988	XLOC_017988	-	chr21:9865438-9881944	A	SD	OK	0.734827	2.71298	1.8844	-3.1174	0.00182453	0.018388	yes
XLOC_018162	XLOC_018162	-	chr22:22011891-22016719	A	SD	OK	0.307724	1.39265	2.17813	-3.73174	0.00019016	0.00302126	yes
XLOC_018434	XLOC_018434	-	chr22:22618047-22626117	A	SD	OK	0.2472	0.887091	1.8434	-2.68858	0.00717568	0.0489451	yes
XLOC_018702	XLOC_018702	-	chr22:25734207-25736209	A	SD	OK	0.181746	0.930788	2.35653	-2.7246	0.00643786	0.0457947	yes
XLOC_018708	XLOC_018708	-	chr22:25828096-25835649	A	SD	OK	0.35985	1.71702	2.25444	-3.34164	0.000832857	0.00983946	yes
XLOC_016868	XLOC_016868	-	chr2:232468357-232469349	A	SD	OK	0.152561	1.06883	2.80858	-2.79044	0.00526367	0.0403095	yes
XLOC_018621	XLOC_018621	-	chr22:46271890-46283626	A	SD	OK	1.63395	6.42728	1.97584	-3.46073	0.000538705	0.00690339	yes
XLOC_018766	XLOC_018766	-	chr22:46957658-46958741	A	SD	OK	0.137246	0.960097	2.80641	-2.78828	0.00529887	0.040461	yes
XLOC_014963	XLOC_014963	-	chr2:3523390-3528025	A	SD	OK	0.184496	0.99698	2.43398	-2.86504	0.00416955	0.0344175	yes
XLOC_016540	XLOC_016540	-	chr2:48667193-48667774	A	SD	OK	0.615103	3.77232	2.61655	-2.89381	0.00380603	0.0321498	yes
XLOC_016541	XLOC_016541	-	chr2:51605244-51606905	A	SD	OK	0	0.442447	1.79769e+308	1.79769e+308	0.00636904	0.0454806	yes
XLOC_016544	XLOC_016544	-	chr2:53460055-53460465	A	SD	OK	4.25591	19.458	2.19283	-2.88135	0.00395978	0.0330629	yes
XLOC_016549	XLOC_016549	-	chr2:55857006-55858080	A	SD	OK	0.138623	0.936412	2.75598	-2.73551	0.00622832	0.0449028	yes
XLOC_016565	XLOC_016565	-	chr2:70358136-70360679	A	SD	OK	0.0700992	0.490522	2.80685	-3.0893	0.00200629	0.0197444	yes
XLOC_016591	XLOC_016591	-	chr2:91675198-91675554	A	SD	OK	18.1601	234.859	3.69295	-5.82634	5.66573e-09	3.28175e-07	yes
XLOC_019735	XLOC_019735	-	chr3:100048523-100051287	A	SD	OK	0.0831081	0.575743	2.79236	-3.10042	0.0019325	0.0192141	yes
XLOC_020230	XLOC_020230	-	chr3:100051581-100052631	A	SD	OK	0	0.6875	1.79769e+308	1.79769e+308	0.00655633	0.0461836	yes
XLOC_020234	XLOC_020234	-	chr3:112110077-112111676	A	SD	OK	0	0.39891	1.79769e+308	1.79769e+308	0.00708569	0.0487274	yes
XLOC_019761	XLOC_019761	-	chr3:112116376-112128222	A	SD	OK	0.0335416	1.70347	5.66638	-3.82686	0.000129786	0.00220181	yes
XLOC_020248	XLOC_020248	-	chr3:125563312-125564224	A	SD	OK	0.169154	1.17354	2.79446	-2.77671	0.00549126	0.0413764	yes
XLOC_019814	XLOC_019814	-	chr3:125578046-125609395	A	SD	OK	0.635334	5.04274	2.98862	-6.28985	3.17764e-10	2.34256e-08	yes
XLOC_020253	XLOC_020253	-	chr3:125578046-125609395	A	SD	OK	0.196113	1.38364	2.81871	-3.01162	0.00259861	0.0242326	yes
XLOC_020256	XLOC_020256	-	chr3:125631638-125632408	A	SD	OK	0.908362	5.34738	2.55749	-3.17159	0.00151609	0.0159252	yes
XLOC_020257	XLOC_020257	-	chr3:125633581-125634553	A	SD	OK	0.573452	3.12462	2.44594	-2.9407	0.00327467	0.0287516	yes
XLOC_020274	XLOC_020274	-	chr3:135074576-135076044	A	SD	OK	0	0.439752	1.79769e+308	1.79769e+308	0.00708569	0.0487274	yes
XLOC_020275	XLOC_020275	-	chr3:135095257-135096441	A	SD	OK	0.0411627	0.951931	4.53145	-2.92846	0.00340644	0.0296135	yes
XLOC_020279	XLOC_020279	-	chr3:138607020-138609150	A	SD	OK	0.0424595	0.61012	3.84494	-3.31523	0.000915663	0.0105897	yes
[truncated: 192 more rows]
