# Supplementary material for: The androgen receptor controls expression of the cancer-associated sTn antigen and cell adhesion through induction of ST6GalNAc1 in prostate cancer
Source: Oncotarget. 2015 Oct 7;6(33):34358–74. doi: 10.18632/oncotarget.6024 (PMC4741458; doi:10.18632/oncotarget.6024)
Supplement: Supplementary file 5 [file oncotarget-06-34358-s005.xlsx]

## Sheet: Sheet1
Comparison of our RNA-Seq data with that of Rajan et al. (2011)
85.6% of the genes identified as androgen-regulated by exon microarray were also identified by RNA-Seq
Gene Accession	Gene Symbol		RNA-Seq upregulated		RNA-Seq downregulated
			AASS		ABCA1		2508 differential genes detected by RNA-Seq
NM_004996	ABCC1		ABCA10,ABCA5		ABCA12		548 differential genes detected by microarray
NM_005845	ABCC4		ABCC1		ABCA2		79 genes identified by microarray only
NM_152924	ABHD2		ABCC4		ABCC5
NM_152924	ABHD2		ABHD3		ABCC6
NM_138340	ABHD3		ACACA		ABCC8		genes in both datasets
NM_002313	ABLIM1		ACAD8		ABCG1
NM_014384	ACAD8		ACLY		ABHD14B		genes identified by microarray only
NM_004457	ACSL3		ACOX3		ABLIM1
NM_021723	ADAM22		ACPT		ABP1
NM_006988	ADAMTS1		ACSL1		ABR
NM_021116	ADCY1		ACSL3		ABTB2
NM_016824	ADD3		ACSM1		ACAA2
NM_031284	ADPGK		ADPGK		ACACB
NM_001025	AFF3		ADRBK1		ACAD10
NM_006408	AGR2		AFF3		ACAP3
BC090889	AHNAK2		AFF4		ACCN2
NM_000693	ALDH1A3		AGR2		ACOXL
NM_173511	ALS2CR13		AKAP12		ACP5
NM_001147	ANGPT2		ALDH1A3		ACSL4
NM_054027	ANKH		ALG2		ACSL6
NM_019046	ANKRD16		ALPK2		ACTA2,FAS-AS1
NM_181726	ANKRD37		ANGPT2		ADAM22
NM_152788	ANKS1B		ANG,RNASE4		ADAM23
NM_032208	ANTXR1		ANKH		ADAMTS13
NM_003568	ANXA9		ANKRD37		ADAMTS17
NM_005503	APBA2		ANXA1		ADAMTSL4
NM_006380	APPBP2		AP2S1		ADAP1
NM_001660	ARF4		APLN		ADAT2
NM_014570	ARFGAP3		APP		ADCY1
NM_012402	ARFIP2		APPBP2		ADCY10
NM_033515	ARHGAP18		AQP4		ADCY3
NM_004815	ARHGAP29		ARFGAP3		ADCY7
NM_006010	ARMET		ARFIP1		ADD3
NM_014109	ATAD2		ARFIP2		ADNP
NM_173694	ATP11C		ARHGAP26		ADORA2B
NM_001677	ATP1B1		ARMC12		ADRA1A
NM_001185	AZGP1		ARMCX3		ADRA2C
NM_004048	B2M		ARSG		AFAP1L2
NM_012342	BAMBI		ATAD2		AFMID
NM_000465	BARD1		ATP10A		AGT
NM_001008	BCAP29		ATP7B		AGXT2L1
NM_177455	BHLHB8		ATP8B2		AHDC1
NM_001165	BIRC3		ATP8B3		AHNAK2
NM_001203	BMPR1B		ATRNL1		AHNAK2
NM_015415	BRP44		AZGP1		AIF1L
NM_000060	BTD		AZGP1P1		AJUBA,C14orf93
NM_006763	BTG2		B3GAT1		AKAP13
NM_147147	BVES		BAIAP2		ALDH3B2
NM_145231	C14orf143		BBX		ALDH5A1
NM_024496	C14orf4		BCAP29		ALOXE3
AK123193	C16orf61		BHLHA15		ALX4
AK125514	C17orf28		BMPR1A		AMIGO1
NM_019107	C19orf10		BMPR1B		AMIGO2
NM_023938	C1orf116		BTAF1		AMOT
NM_030806	C1orf21		C10orf12,LCOR		AMOTL2
AK000128	C1orf26		C12orf44		AMZ2P1
NM_001733	C1R		C17orf28		ANGEL1
NM_015701	C2orf30		C17orf62		ANKRD13A
NM_025000	C2orf37		C19orf10		ANKRD13B
AK095400	C3orf58		C19orf48		ANKRD16
NM_004772	C5orf13		C1orf116		ANKRD2
AK090558	C5orf30		C1orf21		ANKRD24
NM_052831	C6orf192		C1orf9		ANKRD26
NM_014165	C6orf66		C2orf76		ANKRD28
NM_021945	C6orf85		C3orf15		ANKRD31
NM_152793	C7orf41		C3orf25,RPL32P3,SNORA7B		ANKRD36
AK225643	C8orf32		C3orf58		ANKRD44
AL136588	C8orf57		C4orf34		ANKS1B
NM_153045	C9orf91		C8orf44,C8orf44-SGK3,SGK3		ANLN
NM_001218	CA12		C8orf44-SGK3		ANP32E
NM_138375	CABLES1		C8orf76,ZHX1,ZHX1-C8ORF76		ANTXR1
NM_201571	CACNB2		C9orf152		ANTXRL
NM_017954	CADPS2		C9orf68		ANXA9
NM_033138	CALD1		C9orf72		AP1S3
NM_001219	CALU		C9orf91		AP3M2
NM_001220	CAMK2B		CADM2		APBA2
NM_172127	CAMK2D		CADPS2		APBB1
NM_018584	CAMK2N1		CALU		APCDD1
NM_006549	CAMKK2		CAMKK2		APOBEC3A,APOBEC3B
NM_138793	CANT1		CANT1		APOBEC3C
NM_004930	CAPZB		CAP1		APOL6
NM_005093	CBFA2T2		CAPZB		ARAP1
NM_024814	CBLL1		CARTPT		ARHGAP12
NM_182511	CBLN2		CBLL1		ARHGAP18
BX649042	CCDC141		CBWD1,FOXD4		ARHGAP20
NM_207406	CCDC4		CBWD2		ARHGAP27
NM_004354	CCNG2		CBWD3,CBWD5		ARHGAP29
NM_018719	CDCA7L		CCBL2,RBMXL1		ARHGEF10
NM_177980	CDH26		CCDC141		ARHGEF11
NM_001259	CDK6		CCDC149		ARHGEF17
NM_016952	CDON		CCDC163P		ARHGEF2
NM_152342	CDYL2		CCNYL1,MIR4775		ARHGEF25
NM_018455	CENPN		CDC14B		ARHGEF40
NM_032866	CGNL1		CDC25A		ARHGEF7
NM_018371	ChGn		CDC42EP3		ARID1B
NM_001277	CHKA		CDK2AP2		ARNT2
NM_001821	CHML		CDK6		ARNT,CTSK
NM_000742	CHRNA2		CDYL2		ARRB2
NM_004854	CHST10		CECR6		ARVCF
NM_199328	CLDN8		CENPN		ASAP2
NM_014927	CNKSR2		CEP112		ASB13
NM_173515	CNKSR3		CEP44		ASPH
NM_130386	COLEC12		CHKA		ASS1
NM_016128	COPG		CHMP2B		ASTL
NM_014912	CPEB3		CHN2		ASTN2
NM_001308	CPN1		CHPF		ATG16L2
NM_130898	CREB3L4		CHRNA2		ATP10D
NM_024324	CRELD2		CHST2		ATP11A
NM_031476	CRISPLD2		CITED1		ATP11C
NM_001012	CTBP1		CLDN8		ATP2B1
NM_001008	CXCR4		CNKSR2		ATP2B4
AK001040	CXorf57		COPB1		ATP6V1E2
NM_153611	CYBASC3		CORO1B		ATP8A1
NM_001037	CYFIP2		CORO2A		ATXN7L1
NM_183075	CYP2U1		CPEB3		ATXN7L2
NM_014392	D4S234E		CPLX1		AURKA
NM_020548	DBI		CREB3L4		AUTS2
NM_000790	DDC		CRELD1,IL17RC		AZI1
NM_003887	DDEF2		CRELD2		B4GALNT4
NM_019058	DDIT4		CRISPLD2		B7H6
NM_014314	DDX58		CSGALNACT1		BAHCC1
NM_022783	DEPDC6		CSRP2		BAI2
NM_016041	DERL2		CTAGE5		BAMBI
NM_032564	DGAT2		CTNNA2		BANK1
NM_201444	DGKA		CUL7		BARD1
NM_178009	DGKH		CXCR4		BARX2
NM_014762	DHCR24		CYP1A1		BASP1
NM_006729	DIAPH2		CYP2U1		BATF2
NM_133375	DIS3L		CYP4F30P		BAZ2B
NM_015263	DMXL2		CYP4F30P		BBC3,MIR3191
NM_012328	DNAJB9		CYP51A1		BBS9
NM_018981	DNAJC10		CYTH1		BCAM,CBLC
NM_021233	DNASE2B		DBI		BCHE
NM_001386	DPYSL2		DDR2,UAP1		BCL11B
NM_032160	DSEL		DERL2		BCL2L11
NM_016448	DTL		DFNB31		BCL9
NM_018456	EAF2		DGKA		BCLAF1
---	EBP		DNAJB3		BCORL1
NM_030796	ECOP		DNAJB9		BDAG1,C9orf174,LOC100499484
NM_014674	EDEM1		DNAJC10		BEND7
NM_025191	EDEM3		DNAJC3		BEST1
NM_012152	EDG7		DNAL1		BEST4
NM_012081	ELL2		DNM1L		BHLHE41
NM_001008	EML1		DOCK8		BID
NM_183387	EML5		DSC1		BIN1
NM_003633	ENC1		DSG1		BIRC3
NM_021572	ENPP5		DUSP10		BLNK
NM_005233	EPHA3		DUSP5P,RHOU		BMF
NM_016570	ERGIC2		EAF2		BMP1
NM_001433	ERN1		ECI2		BMX
NM_018948	ERRFI1		EDEM1		BPHL
NM_130398	EXO1		EDEM2		BPTF
NM_015065	EXPH5		EDEM3		BRCA1
NM_001992	F2R		EIF4G1		BRCA2
NM_000130	F5		ELF2		BRF1
NM_013402	FADS1		ELK4		BRSK2
AL512750	FAM105A		ELK4		BSG
BC062456	FAM111B		ELL2		BTBD19
NM_052966	FAM129A		ELMO2		BTD
NM_001034	FAM134B		ELOVL1		BTG2
NM_004104	FASN		ELOVL7		BTN2A2
NM_012164	FBXW2		EML1		BTN3A2
NM_014824	FCHSD2		EMP1		BUB1B,PAK6
NM_004462	FDFT1		ENTPD7		BZRAP1
NM_022116	FIGNL1		EPN2		C10orf91
NM_004117	FKBP5		ERBB2IP		C10orf91
NM_207429	FLJ45803		ERGIC2		C11orf53
NM_212482	FN1		ERLEC1		C11orf70
NM_004958	FRAP1		ERN1		C11orf85
NM_002031	FRK		ERO1L		C11orf92
NM_178154	FUT8		ERRFI1		C11orf95
NM_017412	FZD3		ESRP2		C12orf60
NM_003468	FZD5		ETV1		C12orf69
NM_006705	GADD45G		EXTL2		C14orf132
NM_001001	GALK2		F5		C14orf135
NM_198321	GALNT10		FADS1		C14orf159
NM_032293	GARNL3		FAM105A		C14orf162
NM_032638	GATA2		FAM105B,LOC100130744		C14orf167
NM_000163	GHR		FAM115A		C14orf93
NM_015660	GIMAP2		FAM115C		C15orf27
BC012542	GINS1		FAM129A		C15orf41
NM_015554	GLCE		FAM13A-AS1,HERC3		C15orf56
NM_012084	GLUD2		FAM174B		C16orf45
NM_145016	GLYATL2		FAM176B		C16orf74
NM_205847	GMPPA		FAM189A2		C16orf89
NM_013334	GMPPB		FAM214B		C16orf96
NM_018960	GNMT		FAM69A		C17orf63
NM_002078	GOLGA4		FBXL7		C17orf69,CRHR1,MGC57346
NM_020918	GPAM		FBXL7		C17orf72
NM_020455	GPR126		FBXO38		C17orf85
NM_003272	GPR137B		FBXW2		C19orf45
NM_014373	GPR160		FDFT1		C19orf66
NM_024911	GPR177		FDPS		C1orf229
NM_030784	GPR63		FGD4		C1orf233
NM_032119	GPR98		FHDC1		C1orf51
NM_017577	GRAMD1C		FICD		C1orf56,GABPB2,MLLT11
NM_001001	GRB10		FKBP11		C1orf88
NM_014668	GREB1		FKBP2		C1orf95
NM_014552	GRHL1		FKBP5,LOC285847		C1QTNF6
NM_175611	GRIK1		FLJ10038		C1R
NM_015917	GSTK1		FLJ43663,LOC646329,MIR29A,MIR29B1		C20orf27
NM_002095	GTF2E2		FOXG1		C20orf94
NM_012260	HACL1		FRK		C21orf63
NM_182765	HECTD2		FRYL		C22orf46
NM_014606	HERC3		FSBP,RAD54B		C2CD2
NM_001010	HERPUD1		FXYD3		C2orf15
NM_003537	HIST1H3B		FZD5		C2orf54
NM_003071	HLTF		GADD45G		C2orf55
NM_178580	HM13		GADD45G		C2orf81
NM_000859	HMGCR		GALE		C2orf82,GIGYF2
NM_001098	HMGCS1		GALK2		C3orf18
NM_199330	HOMER2		GALNT12		C3orf37
NM_000860	HPGD		GBF1		C3orf67
NM_005114	HS3ST1		GCAT		C5orf30
NM_014278	HSPA4L		GCNT1		C5orf62
NM_007076	HYPE		GHR		C6orf192
NM_004508	IDI1		GLB1L2		C6orf48,SNORD52
NM_000875	IGF1R		GLUD1		C7orf10
NM_002182	IL1RAP		GLUD2		C7orf41
NM_173842	IL1RN		GLUL		C8orf34
NM_000884	IMPDH2		GLYATL1		C9orf106
NM_003866	INPP4B		GLYATL2		C9orf169,RNF224,SLC34A3
NM_198336	INSIG1		GMPPA		C9orf43
NM_018142	INTS10		GMPPB		C9orf47,S1PR3
NM_006633	IQGAP2		GNMT		C9orf93
NM_178827	IQUBIQ		GOLGA2		CA12
NM_002203	ITGA2		GOLGA3		CAB39L
NM_002210	ITGAV		GOLGB1		CABLES1
NM_003636	KCNAB2		GPR137C		CABLES2
NM_002247	KCNMA1		GPR172A		CACHD1
NM_021614	KCNN2		GPR89A		CACNA1G
NM_002252	KCNS3		GREB1		CACNA1H
NM_016121	KCTD3		GRHL1		CACNB2
NM_006854	KDELR2		GUCY1A3		CACNB3
NM_006558	KHDRBS3		HEBP2		CADM1
---	KIAA0247		HERPUD1		CALD1
NM_000899	KITLG		HES6		CALD1
NM_005655	KLF10		HGD		CAMK1D,LOC283070
NM_004235	KLF4		HIPK2		CAMK2B
NM_144711	KLHL23		HM13		CAMK2D
NM_144711	KLHL23		HMGCR		CAMK2G
NM_001002	KLK2		HMGCS1		CAMK2N1
NM_001030	KLK3		HMGCS2		CAMKK1
NM_004917	KLK4		HMGXB3		CAMKMT
NM_002273	KRT8		HOMER2		CAPN3
NM_002293	LAMC1		HOOK2		CAPN5,OMP
NM_002298	LCP1		HPGD		CAPRIN2
NM_000527	LDLR		HS3ST1		CAPS2
NM_006499	LGALS8		HSPA13		CARNS1
NM_002309	LIF		HSPA2		CASC1
NM_002310	LIFR		HYOU1		CASK
NM_153371	LNX2		IDI1		CASP8
NM_207446	LOC400451		IGF1R		CATSPER3,PCBD2
NM_024770	LOC728937		IGFBP3		CBFA2T2
NM_030941	LOC81691		IL20RA		CBLN2
AY358497	LOC89944		IMPDH1		CBX2
NM_152271	LONRF1		INPP4B		CBX6
NM_145693	LPIN1		INSIG1		CC2D2A
NM_006726	LRBA		INTS10		CCBP2
NM_015116	LRCH1		IQGAP2		CCDC110
NM_015541	LRIG1		IQUB		CCDC134
NM_153377	LRIG3		IRAK4		CCDC14
NM_017640	LRRC16		IRS2		CCDC148
NM_017691	LRRC49		ITGAV		CCDC48
NM_018509	LRRC59		KCNAB1		CCDC48
NM_019594	LRRC8A		KCNMA1		CCDC59
NM_006309	LRRFIP2		KCNN2		CCDC69
NM_020873	LRRN1		KCTD1		CCDC74B
NM_001009	LUZP2		KCTD3		CCDC83
NM_002350	LYN		KDELR2		CCDC85A
NM_001031	MAF		KDELR3		CCDC85A
NM_005906	MAK		KIAA0913		CCDC88B
NM_173844	MALT1		KIAA1244		CCDC88C
NM_005907	MAN1A1		KIAA1324L		CCDC93
NM_005908	MANBA		KIAA1797		CCL20
NM_024641	MANEA		KLC2		CCNE2
NM_003010	MAP2K4		KLF15		CCNG2
NM_002758	MAP2K6		KLF4		CCNG2
NM_018067	MAP7D1		KLF5		CD177
NM_002748	MAPK6		KLHL29		CD200
NM_017923	MARCH1		KLK2		CD47
NM_017824	MARCH5		KLK4,KLKP1		CD59
NM_203377	MB		KRT18		CD82
NM_138799	MBOAT2		KRT19		CD83
NM_022132	MCCC2		KRT72,KRT73		CDC45
NM_006343	MERTK		KRT8		CDCA7
NM_012214	MGAT4A		LAMA1		CDCA7L
NM_000381	MID1		LARP1B		CDH24
NM_013255	MKLN1		LAT2		CDH26
NM_024101	MLPH		LCP1		CDHR1
NM_172250	MMAA		LDLR		CDK11A,CDK11B,SLC35E2
NM_005941	MMP16		LDLRAD3		CDK18
NM_022782	MPHOSPH9		LIFR,MIR3650		CDK8
NM_018135	MRPS18A		LIG4		CDNF
#VALUE!	MTMR9		LIN7B		CDON
NM_152423	MUM1L1		LOC100131726		CEBPA
NM_002467	MYC		LOC100216479		CEL
NM_018946	NANS		LOC100286922		CELSR2
NM_004538	NAP1L3		LOC100505676		CENPE
NM_198990	NAPE-PLD		LOC100507537		CENPI
NM_000662	NAT1		LOC144481		CENPV
NM_020443	NAV1		LOC150776,TUBA3D		CEP170
NM_015261	NCAPD3		LOC154761		CEP250
NM_181782	NCOA7		LOC283194		CEP290
NM_019080	NDFIP2		LOC339593		CEP55
NM_006096	NDRG1		LOC344595		CEP68
NM_012224	NEK1		LOC399939,TRIM49L1		CEP78
NM_014397	NEK6		LOC399939,TRIM49L1		CERK
NM_020529	NFKBIA		LOC440896		CERS1
NM_006165	NFRKB		LOC440905,POTEF		CES3
NM_004148	NINJ1		LOC440910,POTEE		CES4A
NM_014932	NLGN1		LOC646862		CGNL1
NM_005126	NR1D2		LOC81691		CGREF1
NM_000901	NR3C2		LONRF1		CHML,OPN3
NM_002135	NR4A1		LPAR3		CHN1
NM_030952	NUAK2		LPIN1		CHRNA3
NM_014089	NUPL1		LRCH1		CHRNA5
NM_001031	OBFC2A		LRIG1		CHST10
NM_002539	ODC1		LRP2BP		CHST15
NM_000912	OPRK1		LRRC16A		CHTF18
NM_000607	ORM1		LRRC46		CIT,MIR1178
NM_000608	ORM2		LRRC59		CLCN2
NM_053001	OSR2		LRRC8A		CLEC2D
NM_020205	OTUD7B		LRRFIP2		CLIC2
NM_018026	PACS1		LSS		CLIP2
NM_002576	PAK1		LYPLAL1		CLMN
NM_017906	PAK1IP1		MAF		CLSPN
AK094518	PART1		MAF		CLSTN1
NM_002585	PBX1		MAK		CLSTN3,MATL2963
NM_032151	PCBD2		MALT1		CLYBL
NM_018931	PCDHB11		MANF		CMBL
NM_021213	PCTP		MAP3K6		CMPK2
NM_006810	PDIA5		MAP7D1		CMTM7
NM_003768	PEA15		MAP9		CNNM4
NM_206836	PECI		MAPK10		CNOT2
NM_021255	PELI2		MAPK6		CNTN4
NM_016831	PER3		MARCH5		CNTNAP1
NM_153818	PEX10		MBOAT2		CNTNAP3
NM_006212	PFKFB2		MCEE		COBL
NM_018290	PGM2		MCFD2		COBLL1
NM_173582	PGM2L1		MCTP2		COBLL1
NM_015599	PGM3		MERTK		COL16A1
NM_015107	PHF8		MESP1		COL18A1
NM_006623	PHGDH		MFN1		COL27A1
NM_145753	PHLDB2		MGAT1		COL3A1,MIR3606
NM_007166	PICALM		MICAL1		COL5A1
NM_002646	PIK3C2B		MIR22,MIR22HG		COL5A2
NM_052880	PIK3IP1		MIR365A		COL9A2
NM_181523	PIK3R1		MKLN1		COLEC12
NM_003629	PIK3R3		MLPH		COLQ,HACL1
NM_181794	PKIB		MMAA		COPS7A
NM_003628	PKP4		MMRN2		COQ10A
NM_000300	PLA2G2A		MOGAT2		CPAMD8
NM_002662	PLD1		MON2		CPNE7
NM_012388	PLDN		MORC4		CPS1
NM_006622	PLK2		MORF4L2		CRAT
NR_003085	PMS2		MPHOSPH9		CREB5
NM_022490	POLR1E		MRPS18A		CREBZF
NM_018119	POLR3E		MRPS28,TPD52		CRMP1
NM_003711	PPAP2A		MSMO1		CRNDE
NM_203453	PPAPDC2		MSTO1		CROCC
NM_003622	PPFIBP1		MTFP1,SEC14L2		CROCCP2
NM_003621	PPFIBP2		MTMR2		CRTC1
NM_152542	PPM1K		MTMR9		CRTC3
NM_002709	PPP1CB		MTOR		CRYZ
NM_032391	PRAC		MUM1L1		CSAD
NM_000946	PRIM1		MYADM		CSF1
NM_006252	PRKAA2		MYBPC1		CSMD1
NM_002737	PRKCA		MYO1C		CSRNP2
NM_006255	PRKCH		MYOF		CTDSPL
NM_002742	PRKD1		NANS		CTIF,MIR4743
NM_058179	PSAT1		NAT1		CTSH
NM_004762	PSCD1		NCAPD3		CTTNBP2
NM_004227	PSCD3		NDFIP2		CUEDC1
NM_000958	PTGER4		NDRG1		CUZD1,FAM24B,FAM24B-CUZD1
NM_005401	PTPN14		NEDD4L		CXCR7
NM_002833	PTPN9		NFIB		CXorf36
NM_002845	PTPRM		NFKBIA		CXorf57
NM_002849	PTPRR		NIPA2		CYB5D2
NM_005859	PURA		NNMT,ZBTB16		CYB5RL
NM_004580	RAB27A		NNT		CYBASC3
NM_002867	RAB3B		NOSTRIN		CYFIP2
NM_018845	RAG1AP1		NOX5,SPESP1		CYP39A1
NM_015577	RAI14		NPPC		CYP3A7,CYP3A7-CYP3AP1
NM_016732	RALY		NR4A1		CYP4V2
NM_012294	RAPGEF5		NSMAF		CYTH3
NM_170692	RASAL2		NTNG1		D4S234E
NM_182663	RASSF5		NUCKS1,SLC45A3		DAAM2
NM_018211	RAVER2		NUDT19		DAB2IP
NM_006606	RBBP9		NUP98		DAPK2
NM_013441	RCAN3		NUPL1		DBP
NM_172037	RDH10		ODC1		DCAF17
NM_173054	RELN		ODZ1		DCBLD2
NM_134428	RFX3		OR5B2		DCUN1D1
NM_015149	RGL1		ORM1		DCUN1D2
NM_021205	RHOU		ORM2		DDB2
NM_182757	RNF144B		PACS1		DDC
NM_017763	RNF43		PACSIN2		DDIT4
NM_133631	ROBO1		PAK1IP1		DDR1
U66589 //	RPL5		PANX3		DDX11
NM_015474	SAMHD1		PARM1		DDX11L9
NM_015278	SASH1		PART1		DDX12P
NM_002970	SAT1		PASK		DDX26B
NM_006745	SC4MOL		PCDH1		DDX58
NM_012235	SCAP		PCMT1		DEGS2
NM_002998	SDC2		PCSK5		DENND1B
NM_002999	SDC4		PCTP		DENND3
NM_022044	SDF2L1		PCYT2		DENND4B
NM_012429	SEC14L2		PDIA5		DENND5B
NM_021982	SEC24A		PDLIM5		DEPDC5
NM_014822	SEC24D		PEA15		DEPTOR
NM_153618	SEMA6D		PER1		DET1
NM_018243	SEPT11		PEX10		DFFB
NM_145799	SEPT6		PFKFB2		DFNA5
NM_014445	SERP1		PGC		DGAT2
NM_002639	SERPINB5		PGM2		DGKH
NM_014454	SESN1		PGM3		DIAPH2
NM_144665	SESN3		PHF8		DIO3
NM_005627	SGK		PHGR1		DIS3L
NM_031469	SH3BGRL2		PHOSPHO1		DMBX1
NM_020870	SH3RF1		PICALM		DMXL2
NM_020859	SHROOM3		PLEKHG2		DNAH8
NM_001041	SI		PMEPA1		DNM1
NM_003930	SKAP2		PNPLA8		DNMT3A
NM_001046	SLC12A2		POLD4		DOC2A
NM_021082	SLC15A2		POLR3E		DOCK10
NM_152527	SLC16A14		POTEE		DOK1
NM_004694	SLC16A6		POTEH		DOK6
NM_000387	SLC25A20		POTEM		DOK7
NM_003645	SLC27A2		PPAP2A		DPF1
NM_006931	SLC2A3		PPAPDC1B,WHSC1L1		DPF3
NM_133496	SLC30A7		PPAPDC2		DPYSL2
NM_017515	SLC35F2		PPFIBP1,REP15		DPYSL3
NM_018018	SLC38A4		PPFIBP2		DPYSL5
NM_006979	SLC39A7		PPM1A		DRAM1
NM_173854	SLC41A1		PPM1D		DSEL
NM_003627	SLC43A1		PPM1K		DTL
NM_080546	SLC44A1		PPP1CB		DTX3
NM_033102	SLC45A3		PREB		DTX4
NM_014331	SLC7A11		PRKCA		DUSP5
NM_003046	SLC7A2		PRKCH		DZIP1L
NM_032591	SLC9A7		PSD3		DZIP3
NM_030958	SLCO5A1		PTGER4		E2F2
NM_144975	SLFN5		PTN		E2F7
NM_014926	SLITRK3		PTPN18		EBF3
NM_032229	SLITRK6		PTPN21		ECE1
NM_001003	SMAD1		PTPN9		ECHDC2
NM_003078	SMARCD3		PTPRCAP		EDN2
NM_024624	SMC6		PTPRM		EEFSEC
NM_003080	SMPD2		PTPRN2		EEPD1
NM_003068	SNAI2		RAB27A		EFCAB11
NM_003083	SNAPC2		RAB3B		EFHC2
NR_002922	SNORA13		RAB4A,SPHAR		EFNB3
NM_031953	SNX25		RALGPS2		EFR3B
NM_003877	SOCS2		RALY		EGFL8,PPT2,PPT2-EGFL8
NM_021069	SORBS2		RAPGEF5		EGLN3
NM_003104	SORD		RASD1		EHBP1L1
NM_003105	SORL1		RDH10		EHD3
NM_003112	SP4		REPS2		EHMT2,ZBTB12
NM_021928	SPCS3		RFPL2		EIF4A2
NM_012391	SPDEF		RHOB		EIF4E3
NM_006542	SPHAR		RHOBTB3		ELFN1
NM_004598	SPOCK1		RIMS1		ELFN2
NM_005841	SPRY1		RNASE11,RNASE12		ELOVL6
NM_018327	SPTLC3		RNF138P1		EML4
NM_003129	SQLE		RPL36AL		EML5
NM_014850	SRGAP3		RPS6KA3		EML6
NM_021203	SRPRB		RUSC1		ENC1
NM_012446	SSBP2		SAR1B		ENGASE
NM_007107	SSR3		SASH1		ENO2
NM_006278	ST3GAL4		SAT1		ENOSF1
NM_005418	ST5		SC5DL		ENPP5
NM_018414	ST6GALNAC1		SCAP		EPB41
NM_018412	ST7		SDF2L1		EPB41L1
NM_024636	STEAP4		SDK1		EPB49
NM_004226	STK17B		SEC16A		EPHA10
NM_013233	STK39		SEC23B		EPHB6
NM_182914	SYNE2		SEC24A		EPM2A
NM_206927	SYTL2		SEC24D		EPN1,U2AF2
NM_005646	TARBP1		SEC31A		EPPK1
NM_015173	TBC1D1		SEC61G		EPS8
NM_014832	TBC1D4		SELK		ERAP2
NM_007063	TBC1D8		SELS		ERBB2,MIR4728
NM_032811	TBRG1		SEMA4A		ERC1
NM_018319	TDP1		SEPP1		ERV3-1,ZNF117
NM_003245	TGM3		SGK1		ESPL1
NM_003255	TIMP2		SGK223		ESPN
NM_015508	TIPARP		SH3D19		ESYT3
NM_012464	TLL1		SHROOM3		EVC
NM_015059	TLN2		SIPA1L2		EXO1
NM_003265	TLR3		SLC10A7		EXPH5
NM_020698	TMCC3		SLC15A2		EXTL1
NM_016040	TMED5		SLC16A6		EYA2
AK097511	TMEM117		SLC1A5		F2R
CM000263	TMEM118		SLC22A1		F8,MIR1184-1
NM_018295	TMEM140		SLC22A23		FAHD2B
BC054487	TMEM144		SLC22A3		FAM101B
NM_018266	TMEM39A		SLC25A25		FAM102A
NM_138788	TMEM45B		SLC26A3		FAM102B
AK056816	TMEM79		SLC2A14		FAM111A,FAM111B
AK074243	TMEM87B		SLC2A3		FAM113A
NM_020182	TMEPAI		SLC30A7		FAM113B
NM_005656	TMPRSS2		SLC33A1		FAM117B
NM_006290	TNFAIP3		SLC35B1		FAM122C
NM_003842	TNFRSF10B		SLC35F2		FAM125B
NM_005118	TNFSF15		SLC35G5		FAM131B
NM_015028	TNIK		SLC36A4		FAM134B
NM_000546	TP53		SLC38A4		FAM13B
NM_033285	TP53INP1		SLC39A10		FAM149A
NM_017901	TPCN1		SLC39A7		FAM157B
NM_001025	TPD52		SLC41A1		FAM169A
NM_000366	TPM1		SLC43A1		FAM175A
NM_025195	TRIB1		SLC50A1		FAM177B
NM_005082	TRIM25		SLC5A4		FAM182B
NM_018700	TRIM36		SLC5A4		FAM184A
NM_032765	TRIM52		SLC6A3		FAM186B
NM_024080	TRPM8		SLC6A3		FAM189A1
NM_014112	TRPS1		SLC9A3R2		FAM198A
NM_183422	TSC22D1		SLITRK6		FAM198B
NM_015516	TSKU		SMAP1		FAM201A
NM_004615	TSPAN7		SMPD2		FAM20C
NM_022117	TSPYL2		SMS		FAM212B
NM_020245	TULP4		SNAI2		FAM40B
NM_003115	UAP1		SNAP23		FAM47E,FAM47E-STBD1,STBD1
NM_003342	UBE2G1		SNAPC2		FAM49A
NM_016021	UBE2J1		SNCG		FAM50B
U06641 //	UGT2B15		SNX25		FAM53B,METTL10
NM_001077	UGT2B17		SOCS2		FAM55A
NM_053039	UGT2B28		SORD		FAM59B
NM_013396	USP25		SP9		FAM65B
NM_015017	USP33		SPATA13		FAM66A,FAM66D
NM_019050	USP53		SPCS3		FAM66B,LOC349196
NM_014000	VCL		SPDEF		FAM78A
NM_001025366	VEGFA		SPOCK1		FAM86B1
NM_003383	VLDLR		SPRYD7		FAM86EP
NM_016485	VTA1		SQLE		FAM86FP
NM_014149	WDR91		SRP19		FAM86HP
NM_017983	WIPI1		SSR3		FANCI
NM_015238	WWC1		ST3GAL4		FARP1
NM_018982	YIPF1		ST6GAL1		FBXL2
NM_014950	ZBTB1		ST6GALNAC1		FBXL7
NM_006006	ZBTB16		STARD4		FBXO15
NM_014007	ZBTB43		STEAP4		FBXO41
NM_198581	ZC3H6		STK17B		FBXO43
NM_024617	ZCCHC6		STK39		FBXO44
NM_024721	ZFHX4		STK40		FBXO9
NM_007129	ZIC2		STRA13		FCGBP
NM_021632	ZNF350		STYK1		FCGR1A,HIST2H2BF
NM_014897	ZNF652		SUN2		FCGR2C
			SWT1		FCHSD2
			SYNJ1		FDXR
			SYVN1		FERMT1
			TACC2		FFAR2
			TARP		FGD3
			TBC1D1		FGF13
			TBC1D4		FGFR1
			TBC1D8		FHOD3
			TBRG1		FIGNL1
			TBX15		FKBP7
			TEX2		FKTN
			TG		FLCN
			TGM2		FLJ13197
			THRB		FLJ23867,QSOX1
			THSD1P1		FLJ33630
			THSD7A		FLJ35776
			THYN1		FLJ37035
			TIGD6		FLJ38109
			TIPARP		FLJ39653
			TJP1		FLJ41484
			TMCC3		FLJ43826
			TMED5		FLJ46257
			TMED9		FLT4
			TMEM125		FMNL1
			TMEM198		FN1
			TMEM39A		FOLH1
			TMEM79		FOLH1B
			TMEM87B		FOXD2
			TMPRSS2		FOXM1
			TNFAIP3		FOXN3
			TNFAIP8		FOXRED2
			TNFRSF10B		FRG1B
			TNK2		FRMD3
			TNK2		FRMD5
			TNKS1BP1		FRMPD1
			TP53INP2		FRMPD2
			TPM1		FRMPD2P1
			TRIM24		FSCN1
			TRIM3		FSCN2
			TRIM33		FSTL3
			TRIM36		FUS
			TRIM5		FUT10
			TRIM52		FUT8
			TRIM53P		FYN
			TRIM53P		FZD3
			TRPM2		GABBR1
			TRPM4		GADD45A
			TRPM8		GALNT10
			TSKU		GALNT14
			TTC39A		GARNL3
			TTN		GAS5
			TUBA3E		GAS6
			TULP3		GATA2
			TXNDC11		GATA2
			TXNDC16		GATS
			UBE2G1		GBP3
			UBE2J1		GDPD1
			UBN2		GDPD5
			UGT1A1,UGT1A10,UGT1A3,UGT1A4,UGT1A5,UGT1A6,UGT1A7,UGT1A8,UGT1A9		GFOD1
			UGT2B11		GGA1
			UGT2B28		GHRL
			UNQ6494		GIGYF1
			VCL		GIMAP2
			VEGFA		GIMAP6
			VLDLR		GJD3
			VSTM2A		GLCCI1
			WDR41		GLCE
			WDYHV1		GLDC
			WFS1		GLIPR1L2
			WIPI1		GLIS2
			WISP1		GLP1R
			WWC1		GLS2
			YIPF1		GM2A
			ZBTB1		GMNN
			ZBTB10		GNAS-AS1
			ZBTB24		GNAZ
			ZCCHC6		GNPTAB,SYCP3
			ZCCHC9		GOLGA2P5
			ZDHHC20		GOLGA6L10
			ZNF18		GOLGA6L10
			ZNF350		GOLGA6L5,UBE2Q2P1
			ZNF385B		GOLGA6L9
			ZNF432,ZNF841		GOLGA6L9
			ZNF518B		GOLGA8A
			ZNF587,ZNF587B		GOLGA8B,MIR1233-1
			ZNF652		GP1BB,SEPT5,SEPT5-GP1BB
			ZNF812		GPAM
					GPC2
					GPD1L
					GPER
					GPM6B
					GPR126
					GPR137B
					GPR155
					GPR157
					GPR160
					GPR161
					GPR176
					GPR27
					GPR63
					GPRIN2
					GPSM1
					GPT,PPP1R16A
					GRAMD1C
					GRAMD2
					GRAMD4
					GRB14
					GRIK1
					GRIK5
					GRK1,TFDP1
					GSTA4
					GSTK1
					GULP1
					GUSBP1
					GUSBP1
					GUSBP11
					GUSBP2
					GUSBP9,SMA5
					GXYLT2
					GYG2
					GYLTL1B
					H2AFY
					HAP1
					HAUS4,MIR4707
					HCP5
					HECTD2
					HEG1
					HELLS
					HEPACAM
					HERC2
					HFE
					HFM1
					HHAT
					HIP1
					HIST1H3B
					HIST1H4B
					HIST2H2BF
					HLA-F-AS1
					HLF
					HLTF
					HMGA1
					HMGN2P46
					HMGN3
					HNRPDL
					HOXA10,HOXA10-HOXA9,HOXA9
					HOXA5,HOXA6
					HOXA-AS5
					HOXB13,MIR3185,PRAC
					HOXB3,HOXB5,HOXB6
					HOXB9
					HOXC4,HOXC5,HOXC6
					HOXC8
					HOXC9
					HPCAL4
					HPS1,MIR1287,MIR4685,PYROXD2
					HS6ST2
					HSD11B2
					HSD3B1
					HSD3B7
					HSPA4L
					HSPB8
					HSPG2
					HTR7P1
					HTRA1
					ICA1L
					ICK
					ID3
					IDS
					IDUA
					IFIT1
					IFIT2
					IFIT3
					IFIT5
					IFLTD1
					IFT80
					IGIP,PURA
					IGSF3
					IGSF9
					IGSF9B
					IKBKE
					IKZF2
					IKZF3
					IL17C
					IL17RB
					IL17RD
					IL1RAP
					IL1RN
					IL27RA
					ILDR2
					INHBB
					INPP4A
					INPP5B
					INPP5J
					IP6K2
					IQSEC1
					IRF1
					IRF2BP2
					IRF2BPL
					IRF2BPL
					IRX2
					IRX3
					IRX3
					IRX5
					ISL2
					ISM2
					ISX
					ITGA2
					ITGB1BP1
					ITGB4
					ITIH4
					ITPR1
					ITPR3
					JAG2
					JAKMIP1
					JDP2
					JMJD1C
					JRK
					KALRN
					KANK2
					KANSL1
					KANSL3
					KAT2A
					KAZN
					KCNAB2
					KCNG1
					KCNH3
					KCNIP3
					KCNK5
					KCNQ4
					KCNS3
					KCTD15
					KCTD17
					KDM6B,TMEM88
					KHDRBS3
					KHK
					KIAA0195
					KIAA0247
					KIAA0895
					KIAA0922
					KIAA1211
					KIAA1217
					KIAA1257
					KIAA1462
					KIAA1467
					KIAA1683
					KIAA1804
					KIF12
					KIF18B
					KIF20B
					KIF2A
					KIF2C
					KIF3C
					KIFC1
					KITLG
					KLF10
					KLHL1
					KLHL13
					KLHL17,PLEKHN1
					KLHL21
					KLHL23,PHOSPHO2,PHOSPHO2-KLHL23
					KLHL3
					KLHL32
					KLHL35
					KLHL7-AS1
					KLLN
					KRT80
					KSR2
					LAMB1
					LARP1
					LCA5L
					LDB1
					LETMD1
					LFNG,MIR4648
					LGALS3BP
					LGALS8
					LGI2
					LHFPL2
					LIAS
					LIF
					LIMA1
					LIN9
					LINC00086
					LINC00111
					LINC00174
					LINC00574
					LIPT2
					LIPT2
					LMF1
					LMNB1
					LMX1B
					LNX2
					LOC100125556
					LOC100128881,ZNF276
					LOC100129034,NEK6
					LOC100130417
					LOC100131089
					LOC100131347
					LOC100131564
					LOC100134868
					LOC100170939,SMA4
					LOC100271702
					LOC100286793
					LOC100286844
					LOC100287314
					LOC100287482
					LOC100287616
					LOC100499467
					LOC100505483
					LOC100505633
					LOC100505761
					LOC100505894
					LOC100506343
					LOC100506394
					LOC100506433
					LOC100506451
					LOC100506746
					LOC100506795
					LOC100507246
					LOC100507472,PCSK6
					LOC100507495
					LOC100507501
					LOC143666
					LOC145837
					LOC146336
					LOC146880,MIR4315-1,PLEKHM1P
					LOC151009,LOC440894
					LOC155060,ZNF783
					LOC200772
					LOC257396
					LOC284080
					LOC284440
					LOC284757
					LOC285484
					LOC286189
					LOC338651
					LOC375010
					LOC375190
					LOC399815
					LOC440894
					LOC553103,MIR3936
					LOC642846
					LOC642846
					LOC642852
					LOC643401
					LOC645166
					LOC647859
					LOC653712
					LOC728558
					LOC728613,SDHAP3
					LOC728739
					LOC728743
					LOC729234
					LOC729264
					LOC729506
					LOC730091
					LOC730101
					LONRF2
					LOXL3
					LPCAT4
					LPPR1
					LRBA
					LRFN1
					LRIG3
					LRP1
					LRP5
					LRP5L
					LRP6
					LRRC20
					LRRC31
					LRRC37B
					LRRC56
					LRRC7
					LRRC8D
					LRRCC1
					LRRK1
					LRRN1
					LRRN2
					LTBP1
					LTBP2
					LTBP3
					LTN1
					LUC7L3
					LUM
					LUZP2
					LYN
					LYST
					MACROD2
					MAGI1
					MAN1A1
					MAN1C1
					MAN2A2
					MANBA
					MANEA
					MAP1A
					MAP2K6
					MAP3K14
					MAP3K8
					MAP4K1
					MAP4K4
					MAP7D3
					MAPKAPK3
					MAPRE2
					MAPT
					2001-03-01
					MARK1
					MAST1
					MAST4
					MATN2
					MATR3,SNHG4
					MB
					MBTD1
					MCC
					MCF2L
					MCM10
					MCM2
					MCM3
					MCM4
					MCTP1
					MECOM
					MED14
					MELK
					METAP1D
					METRNL
					METTL15
					METTL8
					MEX3A
					MFI2
					MFSD4
					MGAT4A
					MGAT5
					MGC3771
					MICAL3
					MID1
					MIR221
					MIR34A
					MIR3614,TRIM25
					MIR4674
					MIR4741,RBBP8
					MIR563
					MIR760
					MKI67
					MLKL
					MLXIPL
					MMP10
					MMP11
					MMP16
					MMP24
					MMP25
					MORC3
					MPP3
					MR1
					MRPS25
					MS4A8B
					MSH5,MSH5-SAPCD1,SAPCD1
					MSI2
					MSRB3
					MST1P2
					MTA1
					MTERFD3
					MTF2
					MTSS1
					MTSS1L
					MTUS1
					MX1
					MXI1
					MXRA8
					MYC
					MYH10
					MYH7B
					MYLK
					MYO15B
					MYO18A,TIAF1
					MYO1B
					MYO5A
					MYOZ1
					MYRIP
					MYT1
					N4BP3
					NAB1
					NAIP
					NAP1L1
					NAPEPLD
					NAPSA
					NAT8L
					NAV1
					NBEA
					NBEAL2
					NBPF1
					NCAPH
					NCOA2
					NCOA3
					NCOA7
					NCOR2
					NDP
					NDRG2
					NDUFAF4
					NEFL
					NEIL1
					NEK1
					NET1
					NETO1
					NETO1
					NEU4
					NFASC
					NFAT5
					NFATC1
					NFKB1
					NFRKB
					NINJ1
					NINL
					NIPSNAP3A
					NKAPP1
					NKD1
					NKD2
					NLE1
					NLGN1
					NLGN4Y
					NLRC5
					NLRP9
					NLRX1
					NMNAT2
					NMNAT3
					NOS3
					NOTCH1
					NOV
					NOVA1
					NOXA1
					NPEPL1,STX16,STX16-NPEPL1
					NPIP
					NPTX2
					NR1D1
					NR1D2
					NR3C2
					NR4A2
					NR6A1
					NRARP
					NREP
					NRG3
					NRM
					NRXN2
					NT5M
					NTSR1
					NUAK1
					NUAK2
					NUDT6
					NUMA1
					NUP107
					NUP210
					NUP214
					NUP54
					NUP93
					NUSAP1
					NWD1
					OAS3
					OBFC2A
					OBSCN
					ODAM
					ODF2L
					ODF3L1
					ODZ2
					OGDHL
					OGFRL1
					OLFM2
					OPRK1
					OPRL1
					OPTN
					OR4F4
					OR51E1
					OSBPL3
					OSR2
					OTUD3
					P2RX7
					PABPC4
					PACS2
					PADI2
					PAK1
					PAK3
					PARD3B
					PARD6G
					PARP10
					PARP14
					PATL2
					PATZ1
					PAX1
					PBX1
					PCAT1
					PCBP2
					PCBP3
					PCDH11X
					PCDH11Y
					PCDHA1,PCDHA10,PCDHA11,PCDHA12,PCDHA13,PCDHA2,PCDHA3,PCDHA4,PCDHA5,PCDHA6,PCDHA7,PCDHA8,PCDHA9,PCDHAC1,PCDHAC2
					PCDHB11
					PCDHB13,PCDHB14
					PCDHGA1,PCDHGA10,PCDHGA11,PCDHGA12,PCDHGA2,PCDHGA3,PCDHGA4,PCDHGA5,PCDHGA6,PCDHGA7,PCDHGA8,PCDHGA9,PCDHGB1,PCDHGB2,PCDHGB3,PCDHGB4,PCDHGB5,PCDHGB6,PCDHGB7,PCDHGC3,PCDHGC4,PCDHGC5
					PCNXL2
					PCOLCE
					PCP2
					PDLIM2
					PDPR
					PDZK1IP1
					PEG3,ZIM2
					PELI2
					PER2
					PER3
					PEX5
					PFKM
					PFN2
					PGAP1
					PGM2L1
					PGPEP1
					PHC1
					PHF15
					PHF16
					PHF21A
					PHF7
					PHGDH
					PHLDB1
					PHYHIP
					PIAS2
					PIGV
					PIGZ
					PIK3C2B
					PIK3IP1
					PIK3R1
					PIK3R2
					PIK3R3
					PIM1
					PION
					PITPNM2
					PITPNM3
					PITX1
					PITX1
					PKD1
					PKD1P1
					PKIB
					PKMYT1
					PKNOX2
					PKP4
					PLA2G2A
					PLA2G4D
					PLCG2
					PLCH1
					PLD1
					PLD6
					PLEKHA2
					PLEKHA6
					PLEKHA7
					PLEKHG4
					PLEKHG4
					PLEKHG5,TNFRSF25
					PLEKHH1
					PLK2
					PLK3
					PLLP
					PLS1
					PLSCR1
					PMS2
					PMS2CL,RSPH10B2
					PMS2P4
					PNCK
					PNISR
					PNMA2
					PNMA6C,PNMA6D
					PNPLA3
					PODXL
					POLE4
					POLG2
					POLL
					POLQ
					POLR1D
					POLR1E
					POLR3GL
					POU2F1
					POU5F1B
					PP7080
					PPARGC1B
					PPFIA2
					PPL
					PPM1M
					PPP1R14C
					PPT1
					PRC1
					PRIM1
					PRKACB
					PRKAR1B
					PRKD3
					PRKG2
					PRKX
					PRKY
					PRMT10
					PRNP
					PROM2
					PROS1
					ProSAPiP1
					PRPF4
					PRPF40B
					PRR16
					PRRC2B
					PRSS23
					PSAT1
					PSD4
					PSIP1
					PSPH
					PTBP2
					PTCH1
					PTK2B
					PTK6
					PTPLA
					PTPN14
					PTPN3
					PTPN4
					PTPRB
					PTPRR
					PTPRS
					PTPRU
					PURA
					PUS7
					PVT1
					PXK
					PYGL
					QRICH2
					R3HDM1
					RAB19
					RAB26
					RAB36
					RAB37
					RABGAP1L
					RABL2A
					RACGAP1
					RAI14
					RAI2
					RALB
					RALGPS1
					RAP1GAP2
					RAPGEF1
					RARA
					RARG
					RASA4
					RASAL2
					RASL11B
					RASSF2
					RASSF4
					RASSF5
					RASSF8
					RAVER2
					RBBP9
					RBFOX2
					RBFOX3
					RBM15
					RBM7
					RBMX
					RBPMS
					RCAN2
					RCAN3
					RCBTB2
					RCC1,SNHG3
					RCC2
					RCCD1
					RDH16
					REEP1
					RELB
					RELN
					REPIN1
					REV3L
					REXO2
					RFX3
					RFX5
					RGL1
					RGS10
					RGS12
					RGS3
					RHBDF2
					RHD
					RIMS4
					RIN2
					RNF128
					RNF144A
					RNF144B
					RNF165
					RNF207
					RNF43
					RNF44
					RNFT2
					ROBO1
					ROPN1B
					ROR2
					RPGRIP1L
					RPL23AP7
					RRM2
					RSAD2
					RTN1
					RTN4R
					RTN4RL1
					RTTN
					RUNX2
					RXRA
					SALL2
					SAMD11
					SAMD4A
					SAMD5
					SAMHD1
					SATB2
					SAYSD1
					SCAMP5
					SCARF1
					SCARF2
					SCNN1A
					SCNN1D
					SDC1
					SDC2
					SDC4
					SDCCAG3
					SELL
					SEMA3B
					SEMA3B
					SEMA3G
					SEMA4C
					SEMA4F
					SEMA5A
					SEMA6B
					SEMA6C
					SEMA6D
					SEPT11
					2003-09-01
					SEPT6
					SEPT7P2
					2009-09-01
					SERPINB5
					SERPINI1
					SESN1
					SESN2
					SESN3
					SETDB1
					SETMAR
					SEZ6
					SFI1
					SFR1
					SFTPA2
					SGMS1
					SGOL1
					SGSM1
					SH2B1
					SH2D4A
					SH3BGR
					SH3BGRL2
					SH3BP1
					SH3BP5
					SH3GL3
					SH3PXD2B
					SH3RF1
					SH3YL1
					SHF
					SHISA3
					SI
					SIDT1
					SIK1
					SIK3
					SIPA1L1
					SLAIN1
					SLC12A2
					SLC12A6
					SLC13A4
					SLC16A14
					SLC16A2
					SLC16A3
					SLC20A2
					SLC22A10
					SLC23A2
					SLC24A1
					SLC25A12
					SLC25A27
					SLC25A48
					SLC27A2
					SLC29A1
					SLC2A11
					SLC2A9
					SLC30A10
					SLC35E3
					SLC35F3
					SLC37A1
					SLC38A9
					SLC43A2
					SLC44A1
					SLC44A1
					SLC4A9
					SLC6A11
					SLC6A19
					SLC6A9
					SLC7A2
					SLC7A5
					SLC9A3
					SLC9A3
					SLC9A5
					SLC9A7
					SLCO4A1
					SLCO5A1
					SLFN5
					SLITRK3
					SLMO1
					SMAD1
					SMAD3
					SMAD7
					SMARCA4
					SMARCC2
					SMARCD3
					SMC2
					SMC6
					SMG7
					SNAPC4
					SNED1
					SOBP
					SORBS2
					SORBS3
					SORL1
					SOWAHB
					SOX8
					SP4
					SPATA18
					SPATA20
					SPATA6
					SPC24
					SPIRE1
					SPRY1
					SPTBN1
					SPTLC3
					SRCIN1
					SRGAP3
					SRMS
					SRMS
					SSBP2
					SSBP3
					SSTR5
					ST5
					ST6GALNAC4
					ST6GALNAC5
					ST6GALNAC6
					ST7,ST7-OT3
					ST8SIA4
					STARD9
					STC2
					STK32A
					STK32C
					STK33
					STK38
					STMN4
					STON2
					STOX1
					STRBP
					STXBP5L
					STXBP6
					SUFU
					SUN1
					SUSD2
					SUSD4
					SUV420H2
					SVIL
					SVIP
					SYBU
					SYNE2
					SYNGAP1
					SYNJ2
					SYNM
					SYNPO
					SYT15
					SYT9
					SYTL2
					TAP2
					TARBP1
					TBC1D24
					TBC1D2B
					TBC1D5
					TBL1Y
					TBX1
					TBX10
					TCF19
					TCF3
					TCF7L2
					TCFL5
					TCOF1
					TDP1
					TEAD1
					TEF
					TEX9
					TFDP2
					TFPI
					TGFA
					TGM3
					THBS4
					THNSL1
					THPO
					THRA
					THUMPD2
					TIA1
					TIAM2
					TIMP2
					TINAGL1
					TK1
					TLE3
					TLL1
					TLN2
					TLR3
					TLR5
					TM7SF3
					TMCC2
					TMEM106C
					TMEM116
					TMEM117
					TMEM123
					TMEM123
					TMEM132A
					TMEM144
					TMEM158
					TMEM159
					TMEM170A
					TMEM178
					TMEM181
					TMEM217
					TMEM229B
					TMEM38A
					TMEM38B
					TMEM44
					TMEM45B
					TMEM65
					TMOD2
					TMPO
					TMPRSS6
					TMTC4
					TNFRSF21
					TNFRSF8
					TNFSF15
					TNIK
					TNRC6C
					TOP2A
					TOX2
					TOX3
					TP53
					TP53INP1
					TPCN1
					TPPP
					TPX2
					TRAF5
					TRAK1
					TRDMT1
					TRERF1
					TRIB1
					TRIM16L
					TRIM29
					TRIM38
					TRIM45
					TRIM66
					TRNP1
					TRPS1
					TRPV6
					TSC1
					TSC22D3
					TSEN2
					TSHZ3
					TSLP
					TSPAN11
					TSPAN12
					TSPAN3
					TSPAN5
					TSPAN7
					TSPAN8
					TSPEAR
					TTC18
					TTC28
					TTC7B
					TTL
					TTYH2
					TUB
					TUBB4A
					TUBBP5
					TULP4
					TXNIP
					TXNRD3,TXNRD3NB
					TYMS
					UACA
					UBA7
					UBE2Q2P2,UBE2Q2P3
					UBE2Q2P2,UBE2Q2P3
					UBP1
					UBTF
					UGT2B15
					UGT2B17
					UHRF1
					UNC5B
					UPF3A
					USP53
					VASH1
					VASH2
					VGLL4
					VIPR2
					VOPP1
					VPS13B
					VPS54
					VWA2
					VWA5A
					WASF1
					WASF3
					WDFY3-AS2
					WDR31
					WEE1
					WLS
					WNK2
					WNK3
					WNT10B
					WNT2B
					WWC3
					XRCC2
					YAP1
					YEATS2
					ZAK
					ZBBX
					ZBTB34
					ZBTB43
					ZC2HC1C
					ZC3H13
					ZC3H4
					ZC3H6
					ZC4H2
					ZDHHC14
					ZFHX4
					ZFP62
					ZFP90
					ZHX3
					ZIC2
					ZIC5
					ZKSCAN4
					ZMAT1
					ZMAT3
					ZMYM3
					ZMYND11
					ZMYND12
					ZMYND15
					ZNF124
					ZNF133
					ZNF177,ZNF559,ZNF559-ZNF177
					ZNF195
					ZNF204P
					ZNF232
					ZNF251
					ZNF286A
					ZNF326
					ZNF337
					ZNF337
					ZNF346
					ZNF365
					ZNF385A
					ZNF391
					ZNF395
					ZNF445
					ZNF462
					ZNF483
					ZNF491
					ZNF496
					ZNF514
					ZNF554
					ZNF573
					ZNF596
					ZNF618
					ZNF620
					ZNF624
					ZNF667
					ZNF680
					ZNF703
					ZNF704
					ZNF711
					ZNF736
					ZNF74
					ZNF767
					ZNF778
					ZNF780A
					ZNF815
					ZNF84
					ZNF862
					ZNFX1-AS1
					ZNRF3
					ZSCAN18
					ZSCAN30
					ZSWIM5
					ZXDC
					ZYG11A
					ZYX
