# Supplementary material for: The androgen receptor controls expression of the cancer-associated sTn antigen and cell adhesion through induction of ST6GalNAc1 in prostate cancer
Source: Oncotarget. 2015 Oct 7;6(33):34358–74. doi: 10.18632/oncotarget.6024 (PMC4741458; doi:10.18632/oncotarget.6024)
Supplement: Supplementary file 8 [file oncotarget-06-34358-s008.xlsx]

## Sheet: Prostate
Prostate Cancer v normal analysis fold changes
544 samples
	Lapointe et al. 2004		Grasso et al 2012
	112 samples		122 samples
	Prostate carcinoma v normal		Prostate carcinoma vs normal
ST6GALNAC1	1.258		2.951
	p=0.026		p=0.000000518
	Vanaja et al. 2003		Arredouani et al. 2009
	40 samples		21 samples
	Prostate adenocarcinoma vs normal		Prostate carcinoma vs normal
ST6GALNAC1	1.447		1.58
	p=0.03		p=0.031
	Taylor et al 2010		Varmabally et al 2005
	185 samples		19 samples
	Prostate carcinoma vs normal		Prostate carcinoma vs normal
ST6GALNAC1	1.378		4.049
	p=0.00000000107		p=0.00000199
	TCGA Prostate
	45 samples
	Prostate adenocarcinoma vs normal
ST6GALNAC1	1.006
	p=0.762

## Sheet: Colon
Colorectal Cancer
440 samples
	TCGA Colorectal		Gaedcke 2010
	101 samples		65 samples
	Colon Adenocarcinoma v normal		Rectal Adenocarcinoma v normal
ST6GALNAC1	fold change -2.129		fold change -7.699
	2.15e-09		7.33e-19
	Hong 2010		Kaiser 2007
	70 samples		41 samples
	Colorectal Carcinoma v normal		Colon Adenocarcinoma v normal
ST6GALNAC1	fold change -6.261		fold change -2.625
	9.34e-15		2.71e-05
	Skrzypczak 2010		Sabates-Bellver 2007
	36 samples		25 samples
	Colorectal Carcinoma v normal		Colon Adenoma v normal
ST6GALNAC1	fold change -3.907		1.022
	1.11e-08		0.597
	Kurashina 2008		Ki 2007
	52 samples		50 samples
ST6GALNAC1	Colon Adenocarcinoma v normal		Colon Adenocarcinoma v normal
	fold change 1.077		fold change 1.058
	1		0.759

## Sheet: Breast
Breast Cancer
	TCGA Breast		Gluck et al. 2011
	389 samples		Invasive Breast Carcinoma v normal
	Invasive Ductal Breast Carcinoma v normal		154 samples
ST6GALNAC1	fold change -2.715		fold change -1.553
	p=2.15E-27		0.035
	Bittner (Breast)		Ma et al 2009
	Breast Cancer		9 samples
	328 samples		Invasive Ductal Breast Carcinoma v normal
	fold change -5.778		fold change -1.616
	p=4.72E-63		p=0.004
	Zhao et al. 2004		Radvanyi et al. 2005
	Invasive Ductal Breast Carcinoma		Invasive Breast Carcinoma Stroma
	v normal		v normal
	37 samples		63 samples
ST6GALNAC1	fold change -1.368		fold change 2.007
	0.07		0.313
	Turashvili et al. 2007		Finak et al 2008
	Invasive Ductal Breast Carcinoma		Invasive Breast Carcinoma Stroma
	v normal		v normal
	30 samples		59 samples
ST6GALNAC1	6.249 fold change		2.709 fold change
	0.000483		1.06e-05

## Sheet: Ovarian
Ovarian cancer versus normal analysis
	Yoshihara 2009		Lu 2004
	Ovarian Serous Adenocarcinoma v normal		Ovarian Serous Adenocarcinoma v normal
	43 samples		50 samples
ST6GALNAC1	3.876 fold change		1.846 fold change
	p=0.00000439		1.72e-05
	TCGA
	Ovarian Serous Adenocarcinoma v normal
	607 samples
	-1.004
	0.656

## Sheet: Pancreas
Pancreatic carcinoma
	Iacobuzio-Donahue et al 2003		Pei et al. 2009		Badea et al. 2008
	12 samples		36 samples		39 samples
	Pancreatic Adenocarcinoma v normal		Pancreatic Carcinoma v normal		Pancreatic Adenocarcinoma v normal
ST6GALNAC1	18.142 fold change		7.297 fold change		2.667 fold change
	p=0.0000125		3.21e-06		0.000289
	(top 1%)		(top 4%)
	Buchholz et al. 2005		Grutzmann et al. 2004
ST6GALNAC1	8 samples		25 samples
	Pancreatic Adenocarcinoma v normal		Pancreatic Adenocarcinoma v normal
	1.049 fold change		1.032 fold change
	0.339		0.483

## Sheet: Esophagus
Esophagus cancer v normal
	Hao 2006		Hu 2009
	Barrett's Esophagus		Esophageal Squamous Cell Carcinoma
	14 samples		30 samples
	4.039		1.054
	4.39e-08		0.006

## Sheet: Lung
Lung cancer versus normal analysis
	Selamat 2012		Okayama 2012		Weiss 2010
	Lung Adenocarcinoma		Lung Adenocarcinoma		Lung Adenocarcinoma
	58 samples		226 samples		77 samples
ST6GALNAC1	fold change 2.3		fold change 3.915		fold change 1.056
	p=0.00000000165		p=0.0000000665		p=0.000000988
	Hong 2010		TCGA Lung
	Lung Adenocarcinoma		Lung Adenocarcinoma
	45 samples		67 samples
ST6GALNAC1	fold change 1.395		1.115
	p=0.048		p=0.0000000944
