# Supplementary material for: The androgen receptor controls expression of the cancer-associated sTn antigen and cell adhesion through induction of ST6GalNAc1 in prostate cancer
Source: Oncotarget. 2015 Oct 7;6(33):34358–74. doi: 10.18632/oncotarget.6024 (PMC4741458; doi:10.18632/oncotarget.6024)
Supplement: Supplementary file 9 [file oncotarget-06-34358-s009.xlsx]

## Sheet: Sheet1
Supplementary Table 8
RT-qPCR Fold changes in gene expression of EMT markers in LNCaP cells cultured in
10nM R1881 for 72 hours
	Gene	Fold Change	SE	p value
	E-CADHERIN	0.682975	0.0356566	p = 0.0108
	N-CADHERIN	3.20348	0.383452	p = 0.00458
	SLUG	36.2901	5.73732	p = 0.00354
	SNAIL	0.743222	0.0565483	p = 0.01021
	VIMENTIN	1.39361	0.121326	p = 0.0306
	B2-MICROGLOBULIN	1.92773	0.231609	p = 0.01652
	ZEB1	1.44248	0.150378	p = 0.04259
	ZO1	1.48998	0.291528	p = 0.16987
	DESMOPLAKIN	0.641503	0.180286	p = 0.11829
	TWIST	1.9782	0.269973	p = 0.02217
	B-CATENIN	0.708949	0.068903	p = 0.01434
Normalised to steroid deplete cells (set as 1)
