# Supplementary material for: The androgen receptor controls expression of the cancer-associated sTn antigen and cell adhesion through induction of ST6GalNAc1 in prostate cancer
Source: Oncotarget. 2015 Oct 7;6(33):34358–74. doi: 10.18632/oncotarget.6024 (PMC4741458; doi:10.18632/oncotarget.6024)
Supplement: Supplementary file 10 [file oncotarget-06-34358-s010.xlsx]

## Sheet: Sheet1
Supplementary Table 9
EMT markers co-occurrence
	Gene A	Gene B	p-Value	Log Odds Ratio	Association
	ST6GALNAC1	FN1	0.046	0.868	Tendency towards co-occurrence	Significant
	ST6GALNAC1	SNAI2	0.047	0.654	Tendency towards co-occurrence	Significant
	ST6GALNAC1	SNAI1	0.074	>3	Tendency towards co-occurrence
	ST6GALNAC1	B2M	0.114	0.899	Tendency towards co-occurrence
	ST6GALNAC1	CTNNB1	0.211	0.571	Tendency towards co-occurrence
	ST6GALNAC1	VIM	0.267	0.852	Tendency towards co-occurrence
	ST6GALNAC1	CDH1	0.46	-0.818	Tendency towards mutual exclusivity
	ST6GALNAC1	CDH2	0.527	>3	Tendency towards co-occurrence
